# Supplementary material for: De novo Genome Assembly, Annotation, and Comparative Analysis of the Lined Sole Achirus lineatus as a Resource for Evolutionary and Environmental Genomics
Source: Mar Biotechnol (NY). 2026 Jun 30;28(4):112. doi: 10.1007/s10126-026-10665-8 (PMC13319265; doi:10.1007/s10126-026-10665-8)
Supplement: Supplementary file 1 — Supplementary Material 1 (XLSX 29.7 KB) [file 10126_2026_10665_MOESM1_ESM.xlsx]

## Sheet: Hoja1
Online Resource 1. Significant GO enrichment analysis for expanded gene families in A. lineatus
GO.ID	Term	Annotated	Significant	Expected	topGOresult	holm	hochberg	hommel	bonferroni	BH	BY	fdr	none	FoldChange	ontology
GO:0050808	synapse organization	850	109	36.88	1e-25	5e-24	5e-24	5e-24	5e-24	5e-24	2.2496e-23	5e-24	1e-25	2.95553	BP
GO:0030182	neuron differentiation	2578	216	111.86	2.1e-25	1.029e-23	1.029e-23	1.029e-23	1.05e-23	5.25e-24	2.36208e-23	5.25e-24	2.1e-25	1.93099	BP
GO:0048699	generation of neurons	2798	226	121.41	1.4e-24	6.72e-23	6.72e-23	6.58e-23	7e-23	2e-23	8.99841e-23	2e-23	1.4e-24	1.86146	BP
GO:0034330	cell junction organization	1179	130	51.16	1.6e-24	7.52e-23	7.52e-23	7.52e-23	8e-23	2e-23	8.99841e-23	2e-23	1.6e-24	2.54105	BP
GO:0022008	neurogenesis	2920	230	126.7	1.4e-23	6.44e-22	6.44e-22	6.44e-22	7e-22	1.4e-22	6.29889e-22	1.4e-22	1.4e-23	1.81531	BP
GO:0048666	neuron development	2195	189	95.24	5.1e-23	2.295e-21	2.295e-21	2.295e-21	2.55e-21	4.25e-22	1.91216e-21	4.25e-22	5.1e-23	1.98446	BP
GO:0031175	neuron projection development	1895	169	82.23	7.3e-22	3.212e-20	3.212e-20	3.139e-20	3.65e-20	5.21429e-21	2.34601e-20	5.21429e-21	7.3e-22	2.05521	BP
GO:0007399	nervous system development	3749	267	162.67	1.4e-21	6.02e-20	6.02e-20	6.02e-20	7e-20	8.75e-21	3.9368e-20	8.75e-21	1.4e-21	1.64136	BP
GO:0045664	regulation of neuron differentiation	1175	123	50.98	3.8e-21	1.596e-19	1.596e-19	1.596e-19	1.9e-19	2.11111e-20	9.49832e-20	2.11111e-20	3.8e-21	2.41271	BP
GO:0034329	cell junction assembly	794	96	34.45	1e-20	4.1e-19	4.1e-19	4.1e-19	5e-19	5e-20	2.2496e-19	5e-20	1e-20	2.78665	BP
GO:0043005	neuron projection	1856	165	81.53	1.6e-20	8e-19	8e-19	8e-19	8e-19	8e-19	3.59936e-18	8e-19	1.6e-20	2.02379	CC
GO:0051960	regulation of nervous system development	1637	150	71.03	2.9e-20	1.16e-18	1.16e-18	1.16e-18	1.45e-18	1.31818e-19	5.93077e-19	1.31818e-19	2.9e-20	2.11178	BP
GO:0030424	axon	1057	114	46.43	4e-20	1.96e-18	1.96e-18	1.96e-18	2e-18	1e-18	4.49921e-18	1e-18	4e-20	2.45531	CC
GO:0048858	cell projection morphogenesis	1490	140	64.65	8.5e-20	3.315e-18	3.315e-18	3.06e-18	4.25e-18	3.53846e-19	1.59203e-18	3.53846e-19	8.5e-20	2.16551	BP
GO:0048812	neuron projection morphogenesis	1475	139	64	9.2e-20	3.496e-18	3.496e-18	3.312e-18	4.6e-18	3.53846e-19	1.59203e-18	3.53846e-19	9.2e-20	2.17188	BP
GO:0048667	cell morphogenesis involved in neuron di...	1415	135	61.4	1.3e-19	4.81e-18	4.81e-18	4.55e-18	6.5e-18	4.64286e-19	2.08892e-18	4.64286e-19	1.3e-19	2.1987	BP
GO:0120039	plasma membrane bounded cell projection ...	1485	139	64.43	1.7e-19	6.12e-18	6.12e-18	5.95e-18	8.5e-18	5.66667e-19	2.54955e-18	5.66667e-19	1.7e-19	2.15738	BP
GO:0010975	regulation of neuron projection developm...	914	102	39.66	2e-19	7e-18	7e-18	7e-18	1e-17	6.25e-19	2.812e-18	6.25e-19	2e-19	2.57186	BP
GO:0016358	dendrite development	612	79	26.55	9.1e-19	3.094e-17	3.094e-17	3.003e-17	4.55e-17	2.67647e-18	1.2042e-17	2.67647e-18	9.1e-19	2.97552	BP
GO:0007416	synapse assembly	512	71	22.22	1.2e-18	3.96e-17	3.96e-17	3.84e-17	6e-17	3.33333e-18	1.49974e-17	3.33333e-18	1.2e-18	3.19532	BP
GO:0050767	regulation of neurogenesis	1396	131	60.57	2.1e-18	6.72e-17	6.72e-17	6.72e-17	1.05e-16	5.52632e-18	2.4864e-17	5.52632e-18	2.1e-18	2.16279	BP
GO:0031344	regulation of cell projection organizati...	1146	114	49.73	8.2e-18	2.542e-16	2.542e-16	2.296e-16	4.1e-16	2.02381e-17	9.10553e-17	2.02381e-17	8.2e-18	2.29238	BP
GO:0120035	regulation of plasma membrane bounded ce...	1131	113	49.07	8.5e-18	2.55e-16	2.55e-16	2.38e-16	4.25e-16	2.02381e-17	9.10553e-17	2.02381e-17	8.5e-18	2.30283	BP
GO:0030054	cell junction	1929	162	84.74	1.2e-17	5.76e-16	5.76e-16	5.76e-16	6e-16	2e-16	8.99841e-16	2e-16	1.2e-17	1.91173	CC
GO:0007155	cell adhesion	1296	123	56.23	1.3e-17	3.77e-16	3.77e-16	3.38e-16	6.5e-16	2.95455e-17	1.32931e-16	2.95455e-17	1.3e-17	2.18744	BP
GO:0048731	system development	5885	353	255.35	1.7e-17	4.76e-16	4.59e-16	4.25e-16	8.5e-16	3.54167e-17	1.59347e-16	3.54167e-17	1.7e-17	1.38242	BP
GO:1902667	regulation of axon guidance	133	34	5.77	1.7e-17	4.76e-16	4.59e-16	4.25e-16	8.5e-16	3.54167e-17	1.59347e-16	3.54167e-17	1.7e-17	5.89255	BP
GO:0050803	regulation of synapse structure or activ...	544	71	23.6	3.5e-17	9.1e-16	9e-16	7.35e-16	1.75e-15	6.92308e-17	3.11483e-16	6.92308e-17	3.5e-17	3.00847	BP
GO:0008037	cell recognition	336	54	14.58	3.6e-17	9.1e-16	9e-16	7.56e-16	1.8e-15	6.92308e-17	3.11483e-16	6.92308e-17	3.6e-17	3.7037	BP
GO:0000902	cell morphogenesis	1911	158	82.92	4.8e-17	1.152e-15	1.152e-15	9.6e-16	2.4e-15	8.88889e-17	3.99929e-16	8.88889e-17	4.8e-17	1.90545	BP
GO:0048813	dendrite morphogenesis	475	65	20.61	8.1e-17	1.863e-15	1.863e-15	1.52e-15	4.05e-15	1.44643e-16	6.50778e-16	1.44643e-16	8.1e-17	3.15381	BP
GO:0022604	regulation of cell morphogenesis	848	92	36.8	1e-16	2.2e-15	2.2e-15	1.8e-15	5e-15	1.72414e-16	7.75725e-16	1.72414e-16	1e-16	2.5	BP
GO:0007275	multicellular organism development	6684	384	290.02	1.2e-16	2.52e-15	2.52e-15	2.16e-15	6e-15	2e-16	8.99841e-16	2e-16	1.2e-16	1.32405	BP
GO:0009653	anatomical structure morphogenesis	4221	275	183.15	1.5e-16	3e-15	2.88e-15	2.55e-15	7.5e-15	2.41935e-16	1.08852e-15	2.41935e-16	1.5e-16	1.5015	BP
GO:0032502	developmental process	7436	414	322.65	1.6e-16	3.04e-15	2.88e-15	2.72e-15	8e-15	2.42424e-16	1.09072e-15	2.42424e-16	1.6e-16	1.28312	BP
GO:0009887	animal organ morphogenesis	2188	172	94.94	1.6e-16	3.04e-15	2.88e-15	2.72e-15	8e-15	2.42424e-16	1.09072e-15	2.42424e-16	1.6e-16	1.81167	BP
GO:0120025	plasma membrane bounded cell projection	2508	191	110.18	1.7e-16	7.99e-15	7.99e-15	7.82e-15	8.5e-15	2.125e-15	9.56081e-15	2.125e-15	1.7e-16	1.73353	CC
GO:0042995	cell projection	2533	192	111.28	2.2e-16	1.012e-14	1.012e-14	1.012e-14	1.1e-14	2.2e-15	9.89825e-15	2.2e-15	2.2e-16	1.72538	CC
GO:0032989	cellular anatomical entity morphogenesis	1770	148	76.8	2.6e-16	4.42e-15	4.42e-15	4.16e-15	1.3e-14	3.82353e-16	1.72028e-15	3.82353e-16	2.6e-16	1.92708	BP
GO:0048856	anatomical structure development	7092	399	307.73	4.2e-16	6.72e-15	6.72e-15	6.72e-15	2.1e-14	6e-16	2.69952e-15	6e-16	4.2e-16	1.29659	BP
GO:0030030	cell projection organization	2461	184	106.78	1.4e-15	2.1e-14	2.1e-14	1.46667e-14	7e-14	1.94444e-15	8.74845e-15	1.94444e-15	1.4e-15	1.72317	BP
GO:0032501	multicellular organismal process	8211	441	356.28	1.6e-15	2.24e-14	2.24e-14	1.6e-14	8e-14	2.16216e-15	9.72801e-15	2.16216e-15	1.6e-15	1.23779	BP
GO:0071944	cell periphery	4656	295	204.54	1.6e-15	7.2e-14	7.2e-14	7.04e-14	8e-14	1.28571e-14	5.78469e-14	1.28571e-14	1.6e-15	1.44226	CC
GO:0045202	synapse	1297	119	56.98	1.8e-15	7.92e-14	7.92e-14	7.92e-14	9e-14	1.28571e-14	5.78469e-14	1.28571e-14	1.8e-15	2.08845	CC
GO:0007409	axonogenesis	1121	107	48.64	1.9e-15	2.47e-14	2.47e-14	1.86667e-14	9.5e-14	2.5e-15	1.1248e-14	2.5e-15	1.9e-15	2.19984	BP
GO:0120036	plasma membrane bounded cell projection ...	2437	182	105.74	2.5e-15	3e-14	2.97e-14	2.25e-14	1.25e-13	3.20513e-15	1.44205e-14	3.20513e-15	2.5e-15	1.7212	BP
GO:0050770	regulation of axonogenesis	407	57	17.66	2.7e-15	3e-14	2.97e-14	2.43e-14	1.35e-13	3.375e-15	1.51848e-14	3.375e-15	2.7e-15	3.22763	BP
GO:0060322	head development	1294	117	56.15	3.8e-15	3.8e-14	3.6e-14	3.04e-14	1.9e-13	4.63415e-15	2.085e-14	4.63415e-15	3.8e-15	2.0837	BP
GO:0098609	cell-cell adhesion	794	85	34.45	4e-15	3.8e-14	3.6e-14	3.2e-14	2e-13	4.7619e-15	2.14248e-14	4.7619e-15	4e-15	2.46734	BP
GO:0036477	somatodendritic compartment	1349	121	59.26	5.3e-15	2.279e-13	2.279e-13	2.279e-13	2.65e-13	3.3125e-14	1.49036e-13	3.3125e-14	5.3e-15	2.04185	CC
GO:0008038	neuron recognition	239	42	10.37	5.6e-15	4.48e-14	4.48e-14	3.92e-14	2.8e-13	6.51163e-15	2.92972e-14	6.51163e-15	5.6e-15	4.05014	BP
GO:0061564	axon development	1194	110	51.81	8.6e-15	6.02e-14	6.02e-14	6.02e-14	4.3e-13	9.77273e-15	4.39695e-14	9.77273e-15	8.6e-15	2.12314	BP
GO:0061387	regulation of extent of cell growth	270	44	11.72	2.1e-14	1.26e-13	7.6e-14	7.6e-14	1.05e-12	2.33333e-14	1.04981e-13	2.33333e-14	2.1e-14	3.75427	BP
GO:0030154	cell differentiation	5207	312	225.93	4.5e-14	2.25e-13	7.6e-14	7.6e-14	2.25e-12	4.8913e-14	2.2007e-13	4.8913e-14	4.5e-14	1.38096	BP
GO:0048869	cellular developmental process	5278	315	229.02	5e-14	2.25e-13	7.6e-14	7.6e-14	2.5e-12	5.31915e-14	2.39319e-13	5.31915e-14	5e-14	1.37543	BP
GO:0050773	regulation of dendrite development	302	46	13.1	6.8e-14	2.25e-13	7.6e-14	7.6e-14	3.4e-12	7.08333e-14	3.18694e-13	7.08333e-14	6.8e-14	3.51145	BP
GO:0007411	axon guidance	716	77	31.07	7.4e-14	2.25e-13	7.6e-14	7.6e-14	3.7e-12	7.55102e-14	3.39736e-13	7.55102e-14	7.4e-14	2.47827	BP
GO:0097485	neuron projection guidance	731	78	31.72	7.6e-14	2.25e-13	7.6e-14	7.6e-14	3.8e-12	7.6e-14	3.4194e-13	7.6e-14	7.6e-14	2.45902	BP
GO:0098984	neuron to neuron synapse	368	51	16.17	2.1e-13	8.82e-12	8.82e-12	8.4e-12	1.05e-11	1.16667e-12	5.24907e-12	1.16667e-12	2.1e-13	3.15399	CC
GO:0030425	dendrite	926	90	40.68	3.8e-13	1.558e-11	1.558e-11	1.482e-11	1.9e-11	1.81818e-12	8.18037e-12	1.81818e-12	3.8e-13	2.21239	CC
GO:0097447	dendritic tree	927	90	40.72	4e-13	1.6e-11	1.6e-11	1.56e-11	2e-11	1.81818e-12	8.18037e-12	1.81818e-12	4e-13	2.21022	CC
GO:0098794	postsynapse	635	70	27.9	6.4e-13	2.496e-11	2.496e-11	2.432e-11	3.2e-11	2.66667e-12	1.19979e-11	2.66667e-12	6.4e-13	2.50896	CC
GO:0032279	asymmetric synapse	359	49	15.77	1.1e-12	4.18e-11	4.18e-11	4.18e-11	5.5e-11	4.23077e-12	1.90351e-11	4.23077e-12	1.1e-12	3.10717	CC
GO:0014069	postsynaptic density	349	47	15.33	5.5e-12	2.035e-10	2.035e-10	1.98e-10	2.75e-10	1.96429e-11	8.83772e-11	1.96429e-11	5.5e-12	3.06588	CC
GO:0043025	neuronal cell body	992	91	43.58	7.4e-12	2.664e-10	2.664e-10	2.59e-10	3.7e-10	2.46667e-11	1.1098e-10	2.46667e-11	7.4e-12	2.08811	CC
GO:0004888	transmembrane signaling receptor activit...	693	72	31.02	1e-11	5e-10	5e-10	5e-10	5e-10	5e-10	2.2496e-09	5e-10	1e-11	2.32108	MF
GO:0150034	distal axon	590	64	25.92	1.4e-11	4.9e-10	4.9e-10	4.9e-10	7e-10	4.375e-11	1.9684e-10	4.375e-11	1.4e-11	2.46914	CC
GO:0099572	postsynaptic specialization	367	47	16.12	3.3e-11	1.122e-09	1.122e-09	1.122e-09	1.65e-09	9.70588e-11	4.36688e-10	9.70588e-11	3.3e-11	2.91563	CC
GO:0038023	signaling receptor activity	885	83	39.61	4.7e-11	2.303e-09	2.303e-09	2.303e-09	2.35e-09	1.175e-09	5.28657e-09	1.175e-09	4.7e-11	2.09543	MF
GO:0044297	cell body	1087	94	47.75	8.6e-11	2.838e-09	2.838e-09	2.838e-09	4.3e-09	2.38889e-10	1.07481e-09	2.38889e-10	8.6e-11	1.96859	CC
GO:0060089	molecular transducer activity	898	83	40.19	9.9e-11	4.752e-09	4.752e-09	4.752e-09	4.95e-09	1.65e-09	7.42369e-09	1.65e-09	9.9e-11	2.06519	MF
GO:0005886	plasma membrane	4286	259	188.29	1.9e-10	6.08e-09	6.08e-09	6.08e-09	9.5e-09	5e-10	2.2496e-09	5e-10	1.9e-10	1.37554	CC
GO:0005911	cell-cell junction	751	71	32.99	5.5e-10	1.705e-08	1.705e-08	1.65e-08	2.75e-08	1.375e-09	6.18641e-09	1.375e-09	5.5e-10	2.15217	CC
GO:0070161	anchoring junction	760	71	33.39	9.3e-10	2.79e-08	2.79e-08	2.79e-08	4.65e-08	2.21429e-09	9.96253e-09	2.21429e-09	9.3e-10	2.12639	CC
GO:0005004	GPI-linked ephrin receptor activity	21	10	0.94	6.7e-09	3.149e-07	3.149e-07	3.149e-07	3.35e-07	8.375e-08	3.76808e-07	8.375e-08	6.7e-09	10.6383	MF
GO:0098590	plasma membrane region	1358	104	59.66	7.3e-09	2.117e-07	2.117e-07	2.117e-07	3.65e-07	1.65909e-08	7.46459e-08	1.65909e-08	7.3e-09	1.74321	CC
GO:0030312	external encapsulating structure	345	40	15.16	1.8e-08	5.04e-07	5.04e-07	4.68e-07	9e-07	3.91304e-08	1.76056e-07	3.91304e-08	1.8e-08	2.63852	CC
GO:0098793	presynapse	632	59	27.76	2.9e-08	7.83e-07	7.8e-07	7.25e-07	1.45e-06	6e-08	2.69952e-07	6e-08	2.9e-08	2.12536	CC
GO:0005912	adherens junction	393	43	17.26	3e-08	7.83e-07	7.8e-07	7.5e-07	1.5e-06	6e-08	2.69952e-07	6e-08	3e-08	2.49131	CC
GO:0031012	extracellular matrix	340	39	14.94	3.7e-08	9.25e-07	9.25e-07	9.25e-07	1.85e-06	7.11538e-08	3.20136e-07	7.11538e-08	3.7e-08	2.61044	CC
GO:0005003	ephrin receptor activity	25	10	1.12	5.3e-08	2.438e-06	2.438e-06	2.385e-06	2.65e-06	5.3e-07	2.38458e-06	5.3e-07	5.3e-08	8.92857	MF
GO:0005005	transmembrane-ephrin receptor activity	15	8	0.67	7.4e-08	3.33e-06	3.33e-06	3.33e-06	3.7e-06	6.16667e-07	2.77451e-06	6.16667e-07	7.4e-08	11.9403	MF
GO:0097060	synaptic membrane	394	42	17.31	9.1e-08	2.184e-06	2.184e-06	2.184e-06	4.55e-06	1.68519e-07	7.58199e-07	1.68519e-07	9.1e-08	2.42634	CC
GO:0043679	axon terminus	322	36	14.15	2.4e-07	5.52e-06	5.52e-06	4.56e-06	1.2e-05	4.28571e-07	1.92823e-06	4.28571e-07	2.4e-07	2.54417	CC
GO:0016020	membrane	6250	333	274.57	3e-07	6.6e-06	6.6e-06	5.4e-06	1.5e-05	5.17241e-07	2.32718e-06	5.17241e-07	3e-07	1.21281	CC
GO:0050839	cell adhesion molecule binding	351	38	15.71	3.8e-07	1.672e-05	1.672e-05	1.558e-05	1.9e-05	2.5e-06	1.1248e-05	2.5e-06	3.8e-07	2.41884	MF
GO:0019904	protein domain specific binding	953	76	42.66	4e-07	1.72e-05	1.72e-05	1.6e-05	2e-05	2.5e-06	1.1248e-05	2.5e-06	4e-07	1.78153	MF
GO:0044306	neuron projection terminus	345	37	15.16	4.6e-07	9.66e-06	9.4e-06	7.36667e-06	2.3e-05	7.58065e-07	3.41069e-06	7.58065e-07	4.6e-07	2.44063	CC
GO:0005604	basement membrane	136	21	5.97	4.7e-07	9.66e-06	9.4e-06	7.52e-06	2.35e-05	7.58065e-07	3.41069e-06	7.58065e-07	4.7e-07	3.51759	CC
GO:0005001	transmembrane receptor protein tyrosine ...	31	10	1.39	5.6e-07	2.352e-05	2.296e-05	2.24e-05	2.8e-05	2.8e-06	1.25978e-05	2.8e-06	5.6e-07	7.19424	MF
GO:0019198	transmembrane receptor protein phosphata...	31	10	1.39	5.6e-07	2.352e-05	2.296e-05	2.24e-05	2.8e-05	2.8e-06	1.25978e-05	2.8e-06	5.6e-07	7.19424	MF
GO:0005576	extracellular region	1726	117	75.82	6.3e-07	1.197e-05	1.197e-05	9.45e-06	3.15e-05	9.84375e-07	4.42891e-06	9.84375e-07	6.3e-07	1.54313	CC
GO:0034185	apolipoprotein binding	32	10	1.43	7.8e-07	3.12e-05	3.12e-05	3.042e-05	3.9e-05	3.54545e-06	1.59517e-05	3.54545e-06	7.8e-07	6.99301	MF
GO:0043195	terminal bouton	229	28	10.06	9e-07	1.62e-05	1.615e-05	1.26e-05	4.5e-05	1.36364e-06	6.13528e-06	1.36364e-06	9e-07	2.7833	CC
GO:0030426	growth cone	312	34	13.71	9.5e-07	1.62e-05	1.615e-05	1.33e-05	4.75e-05	1.39706e-06	6.28565e-06	1.39706e-06	9.5e-07	2.47994	CC
GO:0017154	semaphorin receptor activity	20	8	0.9	1.2e-06	4.68e-05	4.68e-05	4.56e-05	6e-05	5e-06	2.2496e-05	5e-06	1.2e-06	8.88889	MF
GO:0030427	site of polarized growth	329	35	14.45	1.2e-06	1.92e-05	1.92e-05	1.61e-05	6e-05	1.71429e-06	7.71292e-06	1.71429e-06	1.2e-06	2.42215	CC
GO:0002116	semaphorin receptor complex	10	6	0.44	1.3e-06	1.95e-05	1.95e-05	1.69e-05	6.5e-05	1.80556e-06	8.12357e-06	1.80556e-06	1.3e-06	13.6364	CC
GO:0004714	transmembrane receptor protein tyrosine ...	79	15	3.54	1.8e-06	6.84e-05	6.84e-05	6.84e-05	9e-05	6.92308e-06	3.11483e-05	6.92308e-06	1.8e-06	4.23729	MF
GO:0032809	neuronal cell body membrane	62	13	2.72	2.3e-06	3.22e-05	2.99e-05	2.99e-05	0.000115	3.02632e-06	1.3616e-05	3.02632e-06	2.3e-06	4.77941	CC
GO:0044298	cell body membrane	62	13	2.72	2.3e-06	3.22e-05	2.99e-05	2.99e-05	0.000115	3.02632e-06	1.3616e-05	3.02632e-06	2.3e-06	4.77941	CC
GO:0043167	ion binding	2289	143	102.46	6.5e-06	0.0002405	0.0002405	0.0002145	0.000325	2.32143e-05	0.000104446	2.32143e-05	6.5e-06	1.39567	MF
GO:0043235	receptor complex	358	35	15.73	7.8e-06	9.36e-05	9.36e-05	7.02e-05	0.00039	1e-05	4.49921e-05	1e-05	7.8e-06	2.22505	CC
GO:0035373	chondroitin sulfate proteoglycan binding	8	5	0.36	8.8e-06	0.0003168	0.0003115	0.0002728	0.00044	2.78125e-05	0.000125134	2.78125e-05	8.8e-06	13.8889	MF
GO:0005515	protein binding	7019	360	314.17	8.9e-06	0.0003168	0.0003115	0.0002759	0.000445	2.78125e-05	0.000125134	2.78125e-05	8.9e-06	1.14588	MF
GO:0008046	axon guidance receptor activity	13	6	0.58	1e-05	0.00034	0.00034	0.00031	0.0005	2.94118e-05	0.00013233	2.94118e-05	1e-05	10.3448	MF
GO:0042734	presynaptic membrane	167	21	7.34	1.3e-05	0.000143	0.000143	9.1e-05	0.00065	1.625e-05	7.31121e-05	1.625e-05	1.3e-05	2.86104	CC
GO:0061174	type I terminal bouton	53	11	2.33	1.5e-05	0.00015	0.00015	0.000100333	0.00075	1.82927e-05	8.23025e-05	1.82927e-05	1.5e-05	4.72103	CC
GO:0042301	phosphate ion binding	20	7	0.9	1.6e-05	0.000528	0.000528	0.000459167	0.0008	4.44444e-05	0.000199965	4.44444e-05	1.6e-05	7.77778	MF
GO:0097109	neuroligin family protein binding	14	6	0.63	1.7e-05	0.000544	0.000544	0.000476	0.00085	4.47368e-05	0.00020128	4.47368e-05	1.7e-05	9.52381	MF
GO:0044304	main axon	119	17	5.23	1.7e-05	0.000153	0.00015	0.000102	0.00085	2.02381e-05	9.10553e-05	2.02381e-05	1.7e-05	3.25048	CC
GO:0031252	cell leading edge	500	43	21.97	1.9e-05	0.000153	0.00015	0.000114	0.00095	2.2093e-05	9.9401e-05	2.2093e-05	1.9e-05	1.95721	CC
GO:0005201	extracellular matrix structural constitu...	75	13	3.36	2.5e-05	0.000775	0.000775	0.000625	0.00125	6.25e-05	0.0002812	6.25e-05	2.5e-05	3.86905	MF
GO:0019199	transmembrane receptor protein kinase ac...	98	15	4.39	2.8e-05	0.00084	0.00084	0.000672	0.0014	6.66667e-05	0.000299947	6.66667e-05	2.8e-05	3.41686	MF
GO:0031256	leading edge membrane	189	22	8.3	2.9e-05	0.000203	0.00015	0.000145	0.00145	3.29545e-05	0.000148269	3.29545e-05	2.9e-05	2.6506	CC
GO:0043168	anion binding	1502	99	67.23	3.4e-05	0.000986	0.000986	0.000782	0.0017	7.72727e-05	0.000347666	7.72727e-05	3.4e-05	1.47256	MF
GO:0045211	postsynaptic membrane	264	27	11.6	3.9e-05	0.000234	0.00015	0.00015	0.00195	4.33333e-05	0.000194966	4.33333e-05	3.9e-05	2.32759	CC
GO:0005918	septate junction	49	10	2.15	4.3e-05	0.000234	0.00015	0.00015	0.00215	4.67391e-05	0.000210289	4.67391e-05	4.3e-05	4.65116	CC
GO:0060076	excitatory synapse	62	11	2.72	7.1e-05	0.000284	0.00015	0.00015	0.00355	7.55319e-05	0.000339834	7.55319e-05	7.1e-05	4.04412	CC
GO:0097367	carbohydrate derivative binding	937	67	41.94	7.5e-05	0.0021	0.00136	0.00130235	0.00375	0.000159615	0.000718142	0.000159615	7.5e-05	1.59752	MF
GO:0001223	transcription coactivator binding	42	9	1.88	8e-05	0.00216	0.00136	0.00130688	0.004	0.000159615	0.000718142	0.000159615	8e-05	4.78723	MF
GO:0005158	insulin receptor binding	42	9	1.88	8e-05	0.00216	0.00136	0.00130688	0.004	0.000159615	0.000718142	0.000159615	8e-05	4.78723	MF
GO:0005246	calcium channel regulator activity	62	11	2.78	8.3e-05	0.00216	0.00136	0.001312	0.00415	0.000159615	0.000718142	0.000159615	8.3e-05	3.95683	MF
GO:0042803	protein homodimerization activity	1017	71	45.52	9.5e-05	0.00228	0.00136	0.00132462	0.00475	0.000175926	0.000791527	0.000175926	9.5e-05	1.55975	MF
GO:0005509	calcium ion binding	371	33	16.61	0.00013	0.00299	0.00136	0.001353	0.0065	0.000232143	0.00104446	0.000232143	0.00013	1.98675	MF
GO:0032589	neuron projection membrane	89	13	3.91	0.00013	0.00039	0.00015	0.00015	0.0065	0.000135417	0.000609267	0.000135417	0.00013	3.32481	CC
GO:0005919	pleated septate junction	13	5	0.57	0.00015	0.00039	0.00015	0.00015	0.0075	0.00015	0.000674881	0.00015	0.00015	8.77193	CC
GO:0098820	trans-synaptic protein complex	13	5	0.57	0.00015	0.00039	0.00015	0.00015	0.0075	0.00015	0.000674881	0.00015	0.00015	8.77193	CC
GO:0032093	SAM domain binding	13	5	0.58	0.00017	0.00374	0.00136	0.00136	0.0085	0.000293103	0.00131873	0.000293103	0.00017	8.62069	MF
GO:0005488	binding	8892	430	398.01	0.00018	0.00378	0.00136	0.00136	0.009	0.000296875	0.0013357	0.000296875	0.00018	1.08037	MF
GO:0042802	identical protein binding	1981	120	88.67	0.00019	0.0038	0.00136	0.00136	0.0095	0.000296875	0.0013357	0.000296875	0.00019	1.35333	MF
GO:0008017	microtubule binding	255	25	11.41	0.00019	0.0038	0.00136	0.00136	0.0095	0.000296875	0.0013357	0.000296875	0.00019	2.19106	MF
GO:0046983	protein dimerization activity	1406	90	62.93	0.00024	0.00432	0.00136	0.00136	0.012	0.000352941	0.00158795	0.000352941	0.00024	1.43016	MF
GO:0051400	BH domain binding	8	4	0.36	0.00024	0.00432	0.00136	0.00136	0.012	0.000352941	0.00158795	0.000352941	0.00024	11.1111	MF
GO:0005102	signaling receptor binding	1567	98	70.14	0.00028	0.00448	0.00136	0.00136	0.014	0.0004	0.00179968	0.0004	0.00028	1.39721	MF
GO:0070097	delta-catenin binding	15	5	0.67	0.00036	0.0054	0.00136	0.00136	0.018	0.0005	0.0022496	0.0005	0.00036	7.46269	MF
GO:1901681	sulfur compound binding	243	23	10.88	0.00057	0.00798	0.00136	0.00136	0.0285	0.00077027	0.0034656	0.00077027	0.00057	2.11397	MF
GO:0008092	cytoskeletal protein binding	1026	68	45.92	0.0006	0.00798	0.00136	0.00136	0.03	0.000789474	0.003552	0.000789474	0.0006	1.48084	MF
GO:0045296	cadherin binding	66	10	2.95	0.00065	0.00798	0.00136	0.00136	0.0325	0.000833333	0.00374934	0.000833333	0.00065	3.38983	MF
GO:0042043	neurexin family protein binding	35	7	1.57	0.00078	0.00858	0.00136	0.00136	0.039	0.00095122	0.00427973	0.00095122	0.00078	4.4586	MF
GO:0008194	UDP-glycosyltransferase activity	118	14	5.28	0.00078	0.00858	0.00136	0.00136	0.039	0.00095122	0.00427973	0.00095122	0.00078	2.65152	MF
GO:0004713	protein tyrosine kinase activity	176	18	7.88	0.00091	0.00858	0.00136	0.00136	0.0455	0.00108333	0.00487414	0.00108333	0.00091	2.28426	MF
GO:0030165	PDZ domain binding	177	18	7.92	0.00097	0.00858	0.00136	0.00136	0.0485	0.00111957	0.00503715	0.00111957	0.00097	2.27273	MF
GO:0043394	proteoglycan binding	58	9	2.6	0.00101	0.00858	0.00136	0.00136	0.0505	0.00111957	0.00503715	0.00111957	0.00101	3.46154	MF
GO:0030274	LIM domain binding	11	4	0.49	0.00102	0.00858	0.00136	0.00136	0.051	0.00111957	0.00503715	0.00111957	0.00102	8.16327	MF
GO:0098632	cell-cell adhesion mediator activity	27	6	1.21	0.00103	0.00858	0.00136	0.00136	0.0515	0.00111957	0.00503715	0.00111957	0.00103	4.95868	MF
GO:0019901	protein kinase binding	826	56	36.97	0.0011	0.00858	0.00136	0.00136	0.055	0.00117021	0.00526503	0.00117021	0.0011	1.51474	MF
GO:0001221	transcription coregulator binding	71	10	3.18	0.00117	0.00858	0.00136	0.00136	0.0585	0.00121875	0.00548341	0.00121875	0.00117	3.14465	MF
GO:0019899	enzyme binding	2547	143	114	0.00123	0.00858	0.00136	0.00136	0.0615	0.0012551	0.00564696	0.0012551	0.00123	1.25439	MF
GO:0099106	ion channel regulator activity	153	16	6.85	0.00136	0.00858	0.00136	0.00136	0.068	0.00136	0.00611892	0.00136	0.00136	2.33577	MF
