# Supplementary material for: De novo Genome Assembly, Annotation, and Comparative Analysis of the Lined Sole Achirus lineatus as a Resource for Evolutionary and Environmental Genomics
Source: Mar Biotechnol (NY). 2026 Jun 30;28(4):112. doi: 10.1007/s10126-026-10665-8 (PMC13319265; doi:10.1007/s10126-026-10665-8)
Supplement: Supplementary file 2 — Supplementary Material 2 (XLSX 27.3 KB) [file 10126_2026_10665_MOESM2_ESM.xlsx]

## Sheet: Hoja1
Online Resource 2. Significant GO enrichment analysis for contracted gene families in A. lineatus
GO.ID	Term	Annotated	Significant	Expected	topGOresult	holm	hochberg	hommel	bonferroni	BH	BY	fdr	none	FoldChange	ontology
GO:0030667	secretory granule membrane	248	33	12.72	4.6e-07	2.3e-05	2.3e-05	2.3e-05	2.3e-05	2.3e-05	0.000103482	2.3e-05	4.6e-07	2.59434	CC
GO:0098588	bounding membrane of organelle	1592	122	81.68	2.3e-06	0.0001127	0.0001127	0.0001081	0.000115	4.125e-05	0.000185592	4.125e-05	2.3e-06	1.49363	CC
GO:0012506	vesicle membrane	856	75	43.92	2.9e-06	0.0001392	0.0001392	0.0001363	0.000145	4.125e-05	0.000185592	4.125e-05	2.9e-06	1.70765	CC
GO:0030659	cytoplasmic vesicle membrane	829	73	42.53	3.3e-06	0.0001551	0.0001551	0.0001551	0.000165	4.125e-05	0.000185592	4.125e-05	3.3e-06	1.71644	CC
GO:0008378	galactosyltransferase activity	28	9	1.44	6.9e-06	0.000345	0.000345	0.000345	0.000345	0.000345	0.00155223	0.000345	6.9e-06	6.25	MF
GO:0002444	myeloid leukocyte mediated immunity	450	45	23.19	1.5e-05	0.00075	0.00075	0.00072	0.00075	0.00055	0.00247456	0.00055	1.5e-05	1.94049	BP
GO:0035250	UDP-galactosyltransferase activity	24	8	1.24	1.7e-05	0.000833	0.000833	0.000833	0.00085	0.000425	0.00191216	0.000425	1.7e-05	6.45161	MF
GO:0030141	secretory granule	735	64	37.71	2e-05	0.00092	0.00092	0.0009	0.001	0.0002	0.000899841	0.0002	2e-05	1.69716	CC
GO:0043299	leukocyte degranulation	433	43	22.32	2.7e-05	0.001323	0.001323	0.001215	0.00135	0.00055	0.00247456	0.00055	2.7e-05	1.92652	BP
GO:0031090	organelle membrane	2665	179	136.73	3.2e-05	0.00144	0.00144	0.00144	0.0016	0.000266667	0.00119979	0.000266667	3.2e-05	1.30915	CC
GO:0002275	myeloid cell activation involved in immu	439	43	22.63	3.8e-05	0.001824	0.001824	0.001672	0.0019	0.00055	0.00247456	0.00055	3.8e-05	1.90013	BP
GO:0048531	beta-1,3-galactosyltransferase activity	14	6	0.72	3.8e-05	0.001824	0.001824	0.001786	0.0019	0.000633333	0.0028495	0.000633333	3.8e-05	8.33333	MF
GO:0002446	neutrophil mediated immunity	414	41	21.34	4.5e-05	0.002115	0.002115	0.001935	0.00225	0.00055	0.00247456	0.00055	4.5e-05	1.92127	BP
GO:0008499	N-acetyl-beta-D-glucosaminide beta-(1,3)...	10	5	0.52	7.2e-05	0.003384	0.003384	0.003168	0.0036	0.0009	0.00404928	0.0009	7.2e-05	9.61538	MF
GO:0036230	granulocyte activation	409	40	21.08	7.3e-05	0.003358	0.00265	0.002555	0.00365	0.00055	0.00247456	0.00055	7.3e-05	1.89753	BP
GO:0043312	neutrophil degranulation	395	39	20.36	7.3e-05	0.003358	0.00265	0.002555	0.00365	0.00055	0.00247456	0.00055	7.3e-05	1.91552	BP
GO:0002283	neutrophil activation involved in immune...	396	39	20.41	7.7e-05	0.003388	0.00265	0.002618	0.00385	0.00055	0.00247456	0.00055	7.7e-05	1.91083	BP
GO:0070891	lipoteichoic acid binding	6	4	0.31	9.6e-05	0.004416	0.004416	0.004128	0.0048	0.00096	0.00431924	0.00096	9.6e-05	12.9032	MF
GO:0042119	neutrophil activation	403	39	20.77	0.00011	0.00473	0.00265	0.00265	0.0055	0.0006875	0.0030932	0.0006875	0.00011	1.87771	BP
GO:0002274	myeloid leukocyte activation	526	47	27.11	0.00016	0.00672	0.00265	0.00265	0.008	0.000888889	0.00399929	0.000888889	0.00016	1.73368	BP
GO:0002443	leukocyte mediated immunity	603	52	31.08	0.00018	0.00738	0.00265	0.00265	0.009	0.0009	0.00404928	0.0009	0.00018	1.6731	BP
GO:0018146	keratan sulfate proteoglycan biosyntheti...	25	7	1.29	0.0002	0.008	0.00265	0.00265	0.01	0.000909091	0.00409019	0.000909091	0.0002	5.42636	BP
GO:0032550	purine ribonucleoside binding	197	23	10.15	0.0002	0.009	0.009	0.0074	0.01	0.00138889	0.0062489	0.00138889	0.0002	2.26601	MF
GO:0032549	ribonucleoside binding	199	23	10.25	0.00023	0.01012	0.01012	0.00805	0.0115	0.00138889	0.0062489	0.00138889	0.00023	2.2439	MF
GO:0035579	specific granule membrane	81	13	4.16	0.00023	0.01012	0.01012	0.00874	0.0115	0.0015625	0.00703001	0.0015625	0.00023	3.125	CC
GO:0005975	carbohydrate metabolic process	536	47	27.63	0.00025	0.00975	0.00265	0.00265	0.0125	0.00104167	0.00468667	0.00104167	0.00025	1.70105	BP
GO:0005525	GTP binding	187	22	9.63	0.00025	0.01075	0.0105	0.0085	0.0125	0.00138889	0.0062489	0.00138889	0.00025	2.28453	MF
GO:0001883	purine nucleoside binding	200	23	10.3	0.00025	0.01075	0.0105	0.0085	0.0125	0.00138889	0.0062489	0.00138889	0.00025	2.23301	MF
GO:0099503	secretory vesicle	912	71	46.79	0.00025	0.01075	0.01075	0.00925	0.0125	0.0015625	0.00703001	0.0015625	0.00025	1.51742	CC
GO:0001726	ruffle	180	21	9.23	0.00036	0.01512	0.01512	0.0121644	0.018	0.0019	0.00854849	0.0019	0.00036	2.27519	CC
GO:0042581	specific granule	143	18	7.34	0.00038	0.01558	0.01558	0.0125012	0.019	0.0019	0.00854849	0.0019	0.00038	2.45232	CC
GO:0001882	nucleoside binding	206	23	10.61	0.00039	0.01599	0.01483	0.0117	0.0195	0.00195	0.00877345	0.00195	0.00039	2.16777	MF
GO:0010332	response to gamma radiation	65	11	3.35	0.00044	0.01672	0.00265	0.00265	0.022	0.00152941	0.00688114	0.00152941	0.00044	3.28358	BP
GO:0006682	galactosylceramide biosynthetic process	4	3	0.21	0.00052	0.01924	0.00265	0.00265	0.026	0.00152941	0.00688114	0.00152941	0.00052	14.2857	BP
GO:0006933	negative regulation of cell adhesion inv...	4	3	0.21	0.00052	0.01924	0.00265	0.00265	0.026	0.00152941	0.00688114	0.00152941	0.00052	14.2857	BP
GO:0009446	putrescine biosynthetic process	4	3	0.21	0.00052	0.01924	0.00265	0.00265	0.026	0.00152941	0.00688114	0.00152941	0.00052	14.2857	BP
GO:0019375	galactolipid biosynthetic process	4	3	0.21	0.00052	0.01924	0.00265	0.00265	0.026	0.00152941	0.00688114	0.00152941	0.00052	14.2857	BP
GO:0005766	primary lysosome	124	16	6.36	0.00059	0.0236	0.01638	0.015498	0.0295	0.00245833	0.0110605	0.00245833	0.00059	2.51572	CC
GO:0042582	azurophil granule	124	16	6.36	0.00059	0.0236	0.01638	0.015498	0.0295	0.00245833	0.0110605	0.00245833	0.00059	2.51572	CC
GO:0002366	leukocyte activation involved in immune ...	574	48	29.58	0.00062	0.02046	0.00265	0.00265	0.031	0.0017	0.00764865	0.0017	0.00062	1.62272	BP
GO:0032561	guanyl ribonucleotide binding	213	23	10.97	0.00062	0.0248	0.01483	0.01483	0.031	0.00281818	0.0126796	0.00281818	0.00062	2.09663	MF
GO:0042339	keratan sulfate proteoglycan metabolic p...	30	7	1.55	0.00067	0.02144	0.00265	0.00265	0.0335	0.0017	0.00764865	0.0017	0.00067	4.51613	BP
GO:0002220	innate immune response activating cell s...	79	12	4.07	0.00068	0.02144	0.00265	0.00265	0.034	0.0017	0.00764865	0.0017	0.00068	2.9484	BP
GO:0019001	guanyl nucleotide binding	215	23	11.08	0.00071	0.02769	0.01483	0.01483	0.0355	0.00295833	0.0133101	0.00295833	0.00071	2.07581	MF
GO:0050778	positive regulation of immune response	579	48	29.84	0.00075	0.0225	0.00265	0.00265	0.0375	0.00177083	0.00796734	0.00177083	0.00075	1.60858	BP
GO:0035577	azurophil granule membrane	40	8	2.05	0.00082	0.03116	0.01638	0.01638	0.041	0.00315385	0.0141898	0.00315385	0.00082	3.90244	CC
GO:0002263	cell activation involved in immune respo...	582	48	30	0.00083	0.02407	0.00265	0.00265	0.0415	0.00177083	0.00796734	0.00177083	0.00083	1.6	BP
GO:2000378	negative regulation of reactive oxygen s...	70	11	3.61	0.00084	0.02407	0.00265	0.00265	0.042	0.00177083	0.00796734	0.00177083	0.00084	3.04709	BP
GO:0016266	protein O-linked glycosylation via N-ace...	40	8	2.06	0.00085	0.02407	0.00265	0.00265	0.0425	0.00177083	0.00796734	0.00177083	0.00085	3.8835	BP
GO:0002252	immune effector process	984	73	50.72	0.00092	0.02407	0.00265	0.00265	0.046	0.00184	0.00827854	0.00184	0.00092	1.43927	BP
GO:0008375	acetylglucosaminyltransferase activity	41	8	2.11	0.001	0.038	0.01483	0.01483	0.05	0.00384615	0.0173046	0.00384615	0.001	3.79147	MF
GO:0032587	ruffle membrane	83	12	4.26	0.00103	0.03811	0.01638	0.01638	0.0515	0.00367857	0.0165506	0.00367857	0.00103	2.8169	CC
GO:0002526	acute inflammatory response	118	15	6.08	0.00106	0.0265	0.00265	0.00265	0.053	0.00196875	0.00885781	0.00196875	0.00106	2.46711	BP
GO:0031982	vesicle	2165	141	111.07	0.00111	0.03996	0.01638	0.01638	0.0555	0.0037	0.0166471	0.0037	0.00111	1.26947	CC
GO:0002223	stimulatory C-type lectin receptor signa...	52	9	2.68	0.00122	0.02928	0.00265	0.00265	0.061	0.00196875	0.00885781	0.00196875	0.00122	3.35821	BP
GO:1990840	response to lectin	52	9	2.68	0.00122	0.02928	0.00265	0.00265	0.061	0.00196875	0.00885781	0.00196875	0.00122	3.35821	BP
GO:1990858	cellular response to lectin	52	9	2.68	0.00122	0.02928	0.00265	0.00265	0.061	0.00196875	0.00885781	0.00196875	0.00122	3.35821	BP
GO:0097708	intracellular vesicle	2047	134	105.02	0.00124	0.0434	0.01638	0.01638	0.062	0.003875	0.0174344	0.003875	0.00124	1.27595	CC
GO:0009445	putrescine metabolic process	5	3	0.26	0.00126	0.02928	0.00265	0.00265	0.063	0.00196875	0.00885781	0.00196875	0.00126	11.5385	BP
GO:0031117	positive regulation of microtubule depol...	5	3	0.26	0.00126	0.02928	0.00265	0.00265	0.063	0.00196875	0.00885781	0.00196875	0.00126	11.5385	BP
GO:0043152	induction of bacterial agglutination	5	3	0.26	0.00126	0.02928	0.00265	0.00265	0.063	0.00196875	0.00885781	0.00196875	0.00126	11.5385	BP
GO:0005886	plasma membrane	4286	256	219.89	0.00141	0.04794	0.01638	0.01638	0.0705	0.00414706	0.0186585	0.00414706	0.00141	1.16422	CC
GO:0031410	cytoplasmic vesicle	2040	133	104.66	0.00152	0.05016	0.01638	0.01638	0.076	0.00422222	0.0189966	0.00422222	0.00152	1.27078	CC
GO:0070820	tertiary granule	124	15	6.36	0.00169	0.05408	0.01638	0.01638	0.0845	0.00444737	0.0200096	0.00444737	0.00169	2.35849	CC
GO:0015174	basic amino acid transmembrane transport...	11	4	0.57	0.00172	0.06364	0.01483	0.01483	0.086	0.00509615	0.0229286	0.00509615	0.00172	7.01754	MF
GO:1990822	basic amino acid transmembrane transport	11	4	0.57	0.00173	0.03114	0.00265	0.00265	0.0865	0.00262121	0.0117934	0.00262121	0.00173	7.01754	BP
GO:0016758	hexosyltransferase activity	150	17	7.73	0.00183	0.06588	0.01483	0.01483	0.0915	0.00509615	0.0229286	0.00509615	0.00183	2.19922	MF
GO:0003924	GTPase activity	217	22	11.18	0.00185	0.06588	0.01483	0.01483	0.0925	0.00509615	0.0229286	0.00509615	0.00185	1.9678	MF
GO:0006955	immune response	1570	106	80.92	0.00188	0.03196	0.00265	0.00265	0.094	0.00262195	0.0117967	0.00262195	0.00188	1.30994	BP
GO:0002886	regulation of myeloid leukocyte mediated...	45	8	2.32	0.00189	0.03196	0.00265	0.00265	0.0945	0.00262195	0.0117967	0.00262195	0.00189	3.44828	BP
GO:0045321	leukocyte activation	1028	74	52.98	0.00193	0.03196	0.00265	0.00265	0.0965	0.00262195	0.0117967	0.00262195	0.00193	1.39675	BP
GO:0016757	glycosyltransferase activity	204	21	10.51	0.00193	0.06588	0.01483	0.01483	0.0965	0.00509615	0.0229286	0.00509615	0.00193	1.9981	MF
GO:0006953	acute-phase response	36	7	1.86	0.00211	0.03196	0.00265	0.00265	0.1055	0.00262195	0.0117967	0.00262195	0.00211	3.76344	BP
GO:0001878	response to yeast	27	6	1.39	0.00214	0.03196	0.00265	0.00265	0.107	0.00262195	0.0117967	0.00262195	0.00214	4.31655	BP
GO:0002888	positive regulation of myeloid leukocyte...	27	6	1.39	0.00214	0.03196	0.00265	0.00265	0.107	0.00262195	0.0117967	0.00262195	0.00214	4.31655	BP
GO:0009310	amine catabolic process	27	6	1.39	0.00214	0.03196	0.00265	0.00265	0.107	0.00262195	0.0117967	0.00262195	0.00214	4.31655	BP
GO:0071944	cell periphery	4656	274	238.87	0.00214	0.06634	0.01638	0.01638	0.107	0.00535	0.0240707	0.00535	0.00214	1.14707	CC
GO:0031349	positive regulation of defense response	393	34	20.26	0.00215	0.03196	0.00265	0.00265	0.1075	0.00262195	0.0117967	0.00262195	0.00215	1.67818	BP
GO:0002758	innate immune response-activating signal...	206	21	10.62	0.00221	0.03196	0.00265	0.00265	0.1105	0.00263095	0.0118372	0.00263095	0.00221	1.9774	BP
GO:0140103	catalytic activity, acting on a glycopro...	19	5	0.98	0.00227	0.07491	0.01483	0.01483	0.1135	0.00509615	0.0229286	0.00509615	0.00227	5.10204	MF
GO:0047391	alkylglycerophosphoethanolamine phosphod...	6	3	0.31	0.00242	0.07744	0.01483	0.01483	0.121	0.00509615	0.0229286	0.00509615	0.00242	9.67742	MF
GO:0015802	basic amino acid transport	12	4	0.62	0.00248	0.03196	0.00265	0.00265	0.124	0.00265	0.0119229	0.00265	0.00248	6.45161	BP
GO:0098895	postsynaptic endosome membrane	2	2	0.1	0.00263	0.0789	0.01638	0.01638	0.1315	0.00582609	0.0262128	0.00582609	0.00263	20	CC
GO:0098999	extrinsic component of postsynaptic endo...	2	2	0.1	0.00263	0.0789	0.01638	0.01638	0.1315	0.00582609	0.0262128	0.00582609	0.00263	20	CC
GO:0002218	activation of innate immune response	223	22	11.49	0.00265	0.03196	0.00265	0.00265	0.1325	0.00265	0.0119229	0.00265	0.00265	1.91471	BP
GO:0001408	guanine nucleotide transport	2	2	0.1	0.00265	0.03196	0.00265	0.00265	0.1325	0.00265	0.0119229	0.00265	0.00265	20	BP
GO:0008612	peptidyl-lysine modification to peptidyl...	2	2	0.1	0.00265	0.03196	0.00265	0.00265	0.1325	0.00265	0.0119229	0.00265	0.00265	20	BP
GO:0015819	lysine transport	2	2	0.1	0.00265	0.03196	0.00265	0.00265	0.1325	0.00265	0.0119229	0.00265	0.00265	20	BP
GO:0046203	spermidine catabolic process	2	2	0.1	0.00265	0.03196	0.00265	0.00265	0.1325	0.00265	0.0119229	0.00265	0.00265	20	BP
GO:0060265	positive regulation of respiratory burst...	2	2	0.1	0.00265	0.03196	0.00265	0.00265	0.1325	0.00265	0.0119229	0.00265	0.00265	20	BP
GO:1901301	regulation of cargo loading into COPII-c...	2	2	0.1	0.00265	0.03196	0.00265	0.00265	0.1325	0.00265	0.0119229	0.00265	0.00265	20	BP
GO:0001409	guanine nucleotide transmembrane transpo...	2	2	0.1	0.00265	0.08215	0.01483	0.01483	0.1325	0.00509615	0.0229286	0.00509615	0.00265	20	MF
GO:0003829	beta-1,3-galactosyl-O-glycosyl-glycoprot...	2	2	0.1	0.00265	0.08215	0.01483	0.01483	0.1325	0.00509615	0.0229286	0.00509615	0.00265	20	MF
GO:0003953	NAD+ nucleosidase activity	2	2	0.1	0.00265	0.08215	0.01483	0.01483	0.1325	0.00509615	0.0229286	0.00509615	0.00265	20	MF
GO:0008109	N-acetyllactosaminide beta-1,6-N-acetylg...	2	2	0.1	0.00265	0.08215	0.01483	0.01483	0.1325	0.00509615	0.0229286	0.00509615	0.00265	20	MF
GO:0015467	G-protein activated inward rectifier pot...	2	2	0.1	0.00265	0.08215	0.01483	0.01483	0.1325	0.00509615	0.0229286	0.00509615	0.00265	20	MF
GO:0031751	D4 dopamine receptor binding	2	2	0.1	0.00265	0.08215	0.01483	0.01483	0.1325	0.00509615	0.0229286	0.00509615	0.00265	20	MF
GO:0052832	inositol monophosphate 3-phosphatase act...	2	2	0.1	0.00265	0.08215	0.01483	0.01483	0.1325	0.00509615	0.0229286	0.00509615	0.00265	20	MF
GO:0016020	membrane	6250	356	320.65	0.00268	0.0789	0.01638	0.01638	0.134	0.00582609	0.0262128	0.00582609	0.00268	1.11024	CC
GO:0008194	UDP-glycosyltransferase activity	118	14	6.08	0.00294	0.08215	0.01483	0.01483	0.147	0.00544444	0.0244957	0.00544444	0.00294	2.30263	MF
GO:0019003	GDP binding	61	9	3.14	0.00379	0.08717	0.01483	0.01483	0.1895	0.00676786	0.03045	0.00676786	0.00379	2.86624	MF
GO:0005774	vacuolar membrane	245	23	12.57	0.00379	0.10233	0.01638	0.01638	0.1895	0.00753704	0.0339107	0.00753704	0.00379	1.82975	CC
GO:0031901	early endosome membrane	85	11	4.36	0.004	0.104	0.01638	0.01638	0.2	0.00753704	0.0339107	0.00753704	0.004	2.52294	CC
GO:0005954	calcium- and calmodulin-dependent protei...	7	3	0.36	0.00403	0.104	0.01638	0.01638	0.2015	0.00753704	0.0339107	0.00753704	0.00403	8.33333	CC
GO:0032838	plasma membrane bounded cell projection ...	176	18	9.03	0.00407	0.104	0.01638	0.01638	0.2035	0.00753704	0.0339107	0.00753704	0.00407	1.99336	CC
GO:0004620	phospholipase activity	85	11	4.38	0.00411	0.09042	0.01483	0.01483	0.2055	0.00708621	0.0318823	0.00708621	0.00411	2.51142	MF
GO:0032156	septin cytoskeleton	14	4	0.72	0.00455	0.10465	0.01638	0.01638	0.2275	0.008125	0.036556	0.008125	0.00455	5.55556	CC
GO:0005509	calcium ion binding	371	31	19.11	0.00538	0.11298	0.01483	0.01483	0.269	0.00896667	0.0403429	0.00896667	0.00538	1.62219	MF
GO:0070821	tertiary granule membrane	54	8	2.77	0.00592	0.13024	0.01638	0.01638	0.296	0.00947059	0.0426101	0.00947059	0.00592	2.88809	CC
GO:0042589	zymogen granule membrane	15	4	0.77	0.00595	0.13024	0.01638	0.01638	0.2975	0.00947059	0.0426101	0.00947059	0.00595	5.19481	CC
GO:0035375	zymogen binding	15	4	0.77	0.00604	0.1208	0.01483	0.01483	0.302	0.00974194	0.043831	0.00974194	0.00604	5.19481	MF
GO:0005777	peroxisome	142	15	7.29	0.00621	0.13024	0.01638	0.01638	0.3105	0.00947059	0.0426101	0.00947059	0.00621	2.05761	CC
GO:0042579	microbody	142	15	7.29	0.00621	0.13024	0.01638	0.01638	0.3105	0.00947059	0.0426101	0.00947059	0.00621	2.05761	CC
GO:0005930	axoneme	116	13	5.95	0.00644	0.13024	0.01638	0.01638	0.322	0.00947059	0.0426101	0.00947059	0.00644	2.18487	CC
GO:0097014	ciliary plasm	116	13	5.95	0.00644	0.13024	0.01638	0.01638	0.322	0.00947059	0.0426101	0.00947059	0.00644	2.18487	CC
GO:0008934	inositol monophosphate 1-phosphatase act...	3	2	0.15	0.00768	0.14592	0.01483	0.01483	0.384	0.0109714	0.0493627	0.0109714	0.00768	13.3333	MF
GO:0030984	kininogen binding	3	2	0.15	0.00768	0.14592	0.01483	0.01483	0.384	0.0109714	0.0493627	0.0109714	0.00768	13.3333	MF
GO:0031750	D3 dopamine receptor binding	3	2	0.15	0.00768	0.14592	0.01483	0.01483	0.384	0.0109714	0.0493627	0.0109714	0.00768	13.3333	MF
GO:0052833	inositol monophosphate 4-phosphatase act...	3	2	0.15	0.00768	0.14592	0.01483	0.01483	0.384	0.0109714	0.0493627	0.0109714	0.00768	13.3333	MF
GO:0042588	zymogen granule	25	5	1.28	0.0079	0.13024	0.01638	0.01638	0.395	0.0112857	0.0507767	0.0112857	0.0079	3.90625	CC
GO:0008641	ubiquitin-like modifier activating enzym...	9	3	0.46	0.00905	0.14592	0.01483	0.01483	0.4525	0.0125694	0.0565525	0.0125694	0.00905	6.52174	MF
GO:0031984	organelle subcompartment	1293	85	66.34	0.00949	0.14235	0.01638	0.01638	0.4745	0.0131429	0.0591324	0.0131429	0.00949	1.28128	CC
GO:0003746	translation elongation factor activity	17	4	0.88	0.0097	0.14592	0.01483	0.01483	0.485	0.0131081	0.0589761	0.0131081	0.0097	4.54545	MF
GO:0012505	endomembrane system	3907	228	200.44	0.00992	0.14235	0.01638	0.01638	0.496	0.0131429	0.0591324	0.0131429	0.00992	1.1375	CC
GO:0005765	lysosomal membrane	193	18	9.9	0.01039	0.14235	0.01638	0.01638	0.5195	0.0131429	0.0591324	0.0131429	0.01039	1.81818	CC
GO:0030286	dynein complex	48	7	2.46	0.01067	0.14235	0.01638	0.01638	0.5335	0.0131429	0.0591324	0.0131429	0.01067	2.84553	CC
GO:0004869	cysteine-type endopeptidase inhibitor ac...	37	6	1.91	0.01083	0.14592	0.01483	0.01483	0.5415	0.01425	0.0641137	0.01425	0.01083	3.14136	MF
GO:0098852	lytic vacuole membrane	194	18	9.95	0.01093	0.14235	0.01638	0.01638	0.5465	0.0131429	0.0591324	0.0131429	0.01093	1.80905	CC
GO:0032580	Golgi cisterna membrane	27	5	1.39	0.01104	0.14235	0.01638	0.01638	0.552	0.0131429	0.0591324	0.0131429	0.01104	3.59712	CC
GO:1904115	axon cytoplasm	27	5	1.39	0.01104	0.14235	0.01638	0.01638	0.552	0.0131429	0.0591324	0.0131429	0.01104	3.59712	CC
GO:0010008	endosome membrane	315	26	16.16	0.01148	0.14235	0.01638	0.01638	0.574	0.0133488	0.0600592	0.0133488	0.01148	1.60891	CC
GO:0036126	sperm flagellum	86	10	4.41	0.01241	0.14235	0.01638	0.01638	0.6205	0.0141023	0.063449	0.0141023	0.01241	2.26757	CC
GO:0046906	tetrapyrrole binding	61	8	3.14	0.01251	0.15012	0.01483	0.01483	0.6255	0.01483	0.0667232	0.01483	0.01251	2.54777	MF
GO:0030136	clathrin-coated vesicle	185	17	9.49	0.01436	0.14235	0.01638	0.01638	0.718	0.0159556	0.0717873	0.0159556	0.01436	1.79136	CC
GO:0001091	RNA polymerase II general transcription ...	19	4	0.98	0.01456	0.16016	0.01483	0.01483	0.728	0.01483	0.0667232	0.01483	0.01456	4.08163	MF
GO:0008081	phosphoric diester hydrolase activity	88	10	4.53	0.01479	0.16016	0.01483	0.01483	0.7395	0.01483	0.0667232	0.01483	0.01479	2.20751	MF
GO:0004839	ubiquitin activating enzyme activity	4	2	0.21	0.01483	0.16016	0.01483	0.01483	0.7415	0.01483	0.0667232	0.01483	0.01483	9.52381	MF
GO:0008391	arachidonate monooxygenase activity	4	2	0.21	0.01483	0.16016	0.01483	0.01483	0.7415	0.01483	0.0667232	0.01483	0.01483	9.52381	MF
GO:0008392	arachidonate epoxygenase activity	4	2	0.21	0.01483	0.16016	0.01483	0.01483	0.7415	0.01483	0.0667232	0.01483	0.01483	9.52381	MF
GO:0008532	N-acetyllactosaminide beta-1,3-N-acetylg...	4	2	0.21	0.01483	0.16016	0.01483	0.01483	0.7415	0.01483	0.0667232	0.01483	0.01483	9.52381	MF
GO:0015189	L-lysine transmembrane transporter activ...	4	2	0.21	0.01483	0.16016	0.01483	0.01483	0.7415	0.01483	0.0667232	0.01483	0.01483	9.52381	MF
GO:0031403	lithium ion binding	4	2	0.21	0.01483	0.16016	0.01483	0.01483	0.7415	0.01483	0.0667232	0.01483	0.01483	9.52381	MF
GO:0031419	cobalamin binding	4	2	0.21	0.01483	0.16016	0.01483	0.01483	0.7415	0.01483	0.0667232	0.01483	0.01483	9.52381	MF
GO:0051022	Rho GDP-dissociation inhibitor binding	4	2	0.21	0.01483	0.16016	0.01483	0.01483	0.7415	0.01483	0.0667232	0.01483	0.01483	9.52381	MF
GO:0052834	inositol monophosphate phosphatase activ...	4	2	0.21	0.01483	0.16016	0.01483	0.01483	0.7415	0.01483	0.0667232	0.01483	0.01483	9.52381	MF
GO:0030496	midbody	187	17	9.59	0.01583	0.14235	0.01638	0.01638	0.7915	0.01638	0.073697	0.01638	0.01583	1.77268	CC
GO:0005764	lysosome	500	37	25.65	0.01589	0.14235	0.01638	0.01638	0.7945	0.01638	0.073697	0.01638	0.01589	1.4425	CC
GO:0031105	septin complex	11	3	0.56	0.01628	0.14235	0.01638	0.01638	0.814	0.01638	0.073697	0.01638	0.01628	5.35714	CC
GO:0000323	lytic vacuole	501	37	25.7	0.01635	0.14235	0.01638	0.01638	0.8175	0.01638	0.073697	0.01638	0.01635	1.43969	CC
GO:0030665	clathrin-coated vesicle membrane	103	11	5.28	0.01638	0.14235	0.01638	0.01638	0.819	0.01638	0.073697	0.01638	0.01638	2.08333	CC
