# Supplementary material for: De novo Genome Assembly, Annotation, and Comparative Analysis of the Lined Sole Achirus lineatus as a Resource for Evolutionary and Environmental Genomics
Source: Mar Biotechnol (NY). 2026 Jun 30;28(4):112. doi: 10.1007/s10126-026-10665-8 (PMC13319265; doi:10.1007/s10126-026-10665-8)
Supplement: Supplementary file 3 — Supplementary Material 3 (XLSX 967 KB) [file 10126_2026_10665_MOESM3_ESM.xlsx]

## Sheet: Hoja1
Online Resource 1. KoFam-KEGG functional annotation. KO identifiers highlighted in orange were assigned to the Xenobiotics biodegradation and metabolism pathway
gene_id	KO	thrshld	HMM score	E-value	KO definition
A.lineatus20229-RA	K17689	1113.4	2107.9	0	cytochrome P450 family 3 subfamily A4 [EC:1.14.13.32 1.14.14.55 1.14.14.56 1.14.14.57 1.14.14.73 1.14.14.-]
A.lineatus20229-RA	K17690	1116.27	1983.8	0	cytochrome P450 family 3 subfamily A5 [EC:1.14.14.1]
A.lineatus17224-RA	K00799	64.9	146.4	6.8e-43	glutathione S-transferase [EC:2.5.1.18]
A.lineatus17107-RA	K00876	145.97	494.3	1.6e-148	uridine kinase [EC:2.7.1.48]
A.lineatus16600-RA	K00760	76.53	168.7	1.1e-49	hypoxanthine phosphoribosyltransferase [EC:2.4.2.8]
A.lineatus20134-RA	K00274	336.73	778.2	4.2e-234	monoamine oxidase [EC:1.4.3.4]
A.lineatus13843-RA	K01489	31.23	247.1	1.3e-73	cytidine deaminase [EC:3.5.4.5]
A.lineatus05837-RA	K13421	381	791.6	1.6e-238	uridine monophosphate synthetase [EC:2.4.2.10 4.1.1.23]
A.lineatus05858-RA	K00699	151.57	430.2	7.1e-129	glucuronosyltransferase [EC:2.4.1.17]
A.lineatus05958-RA	K07514	900.17	1144.6	0	enoyl-CoA hydratase / 3-hydroxyacyl-CoA dehydrogenase / 3,2-trans-enoyl-CoA isomerase [EC:4.2.1.17 1.1.1.35 5.3.3.8]
A.lineatus05958-RA	K07516	606.9	704.1	1.7e-211	3-hydroxyacyl-CoA dehydrogenase [EC:1.1.1.35]
A.lineatus05985-RA	K00757	98.73	594.2	5.1e-179	uridine phosphorylase [EC:2.4.2.3]
A.lineatus16349-RA	K00121	625.23	759.4	7.5e-229	S-(hydroxymethyl)glutathione dehydrogenase / alcohol dehydrogenase [EC:1.1.1.284 1.1.1.1]
A.lineatus10253-RA	K00876	145.97	579.2	2.8e-174	uridine kinase [EC:2.7.1.48]
A.lineatus10260-RA	K00876	145.97	547.5	1.2e-164	uridine kinase [EC:2.7.1.48]
A.lineatus11518-RA	K07511	449.03	552.5	1.8e-166	enoyl-CoA hydratase [EC:4.2.1.17]
A.lineatus11518-RA	K01692	355.63	376.1	1.2e-112	enoyl-CoA hydratase [EC:4.2.1.17]
A.lineatus11763-RA	K07410	795.93	890.8	1.4e-268	cytochrome P450 family 1 subfamily B1 [EC:1.14.14.1]
A.lineatus11977-RA	K00757	98.73	563	1.5e-169	uridine phosphorylase [EC:2.4.2.3]
A.lineatus12313-RA	K13299	123.1	378.5	9.1e-114	glutathione S-transferase kappa 1 [EC:2.5.1.18]
A.lineatus14426-RA	K00940	143.1	270.5	7.3e-81	nucleoside-diphosphate kinase [EC:2.7.4.6]
A.lineatus14493-RA	K17712	1004.07	1934.6	0	cytochrome P450 family 2 subfamily D6 [EC:1.14.14.1]
A.lineatus14493-RA	K17683	1144.07	1856.2	0	cytochrome P450 family 2 subfamily A6 [EC:1.14.14.-]
A.lineatus14493-RA	K07410	795.93	1776.5	0	cytochrome P450 family 1 subfamily B1 [EC:1.14.14.1]
A.lineatus14493-RA	K10438	612.8	735.2	1.4e-221	3-hydroxyphenylacetate 6-hydroxylase [EC:1.14.13.63]
A.lineatus14493-RA	K10437	584.1	673.8	5.9e-203	phenylacetate 2-hydroxylase [EC:1.14.14.54]
A.lineatus18695-RA	K00857	83.8	139.7	6.7e-41	thymidine kinase [EC:2.7.1.21]
A.lineatus16016-RA	K13800	260.63	365.2	1e-109	UMP-CMP kinase [EC:2.7.4.14]
A.lineatus14667-RA	K00088	367	1123.7	0	IMP dehydrogenase [EC:1.1.1.205]
A.lineatus14757-RA	K00758	565.5	746.9	1.1e-224	thymidine phosphorylase [EC:2.4.2.4]
A.lineatus18646-RA	K00699	151.57	352.2	2.6e-105	glucuronosyltransferase [EC:2.4.1.17]
A.lineatus21944-RA	K10808	640.67	735.5	1.1e-221	ribonucleoside-diphosphate reductase subunit M2 [EC:1.17.4.1]
A.lineatus21971-RA	K10808	640.67	735.5	1.1e-221	ribonucleoside-diphosphate reductase subunit M2 [EC:1.17.4.1]
A.lineatus21989-RA	K17712	1004.07	1141.9	0	cytochrome P450 family 2 subfamily D6 [EC:1.14.14.1]
A.lineatus21989-RA	K07410	795.93	988.4	3.9e-298	cytochrome P450 family 1 subfamily B1 [EC:1.14.14.1]
A.lineatus12471-RA	K00940	143.1	302.6	1.2e-90	nucleoside-diphosphate kinase [EC:2.7.4.6]
A.lineatus17715-RA	K01519	45.57	301.7	2.9e-90	XTP/dITP diphosphohydrolase [EC:3.6.1.66]
A.lineatus17720-RA	K00485	231.17	845.9	1.1e-254	dimethylaniline monooxygenase (N-oxide forming) / hypotaurine monooxygenase [EC:1.14.13.8 1.8.1.-]
A.lineatus17743-RA	K17712	1004.07	1160.7	0	cytochrome P450 family 2 subfamily D6 [EC:1.14.14.1]
A.lineatus17743-RA	K07410	795.93	974.8	5.2e-294	cytochrome P450 family 1 subfamily B1 [EC:1.14.14.1]
A.lineatus17801-RA	K15680	227.23	516.7	1.5e-155	corticosteroid 11-beta-dehydrogenase isozyme 1 [EC:1.1.1.146]
A.lineatus21161-RA	K00940	143.1	279.8	1.1e-83	nucleoside-diphosphate kinase [EC:2.7.4.6]
A.lineatus17636-RA	K01431	253.5	759.3	7.9e-229	beta-ureidopropionase [EC:3.5.1.6]
A.lineatus10028-RA	K00128	592.7	595.4	4.3e-179	aldehyde dehydrogenase (NAD+) [EC:1.2.1.3]
A.lineatus06338-RA	K00207	471.57	1357.4	0	dihydropyrimidine dehydrogenase (NADP+) [EC:1.3.1.2]
A.lineatus06449-RA	K00699	151.57	414.2	4.9e-124	glucuronosyltransferase [EC:2.4.1.17]
A.lineatus06521-RA	K00876	145.97	432.5	8.8e-130	uridine kinase [EC:2.7.1.48]
A.lineatus06704-RA	K00760	76.53	313.3	1.3e-93	hypoxanthine phosphoribosyltransferase [EC:2.4.2.8]
A.lineatus13517-RA	K15303	245.87	615.6	7.5e-185	aflatoxin B1 aldehyde reductase
A.lineatus19060-RA	K00569	115.33	452	7.6e-136	thiopurine S-methyltransferase [EC:2.1.1.67]
A.lineatus03624-RA	K01796	332.8	617.2	1.1e-185	alpha-methylacyl-CoA racemase [EC:5.1.99.4]
A.lineatus03999-RA	K00274	336.73	429	2e-128	monoamine oxidase [EC:1.4.3.4]
A.lineatus04005-RA	K01464	398.57	408.3	2.5e-122	dihydropyrimidinase [EC:3.5.2.2]
A.lineatus04020-RA	K01044	784.83	891.5	3.2e-268	carboxylesterase 1 [EC:3.1.1.1]
A.lineatus04075-RA	K00857	83.8	264.2	1e-78	thymidine kinase [EC:2.7.1.21]
A.lineatus17499-RA	K00128	592.7	620.9	8.6e-187	aldehyde dehydrogenase (NAD+) [EC:1.2.1.3]
A.lineatus20481-RA	K00699	151.57	224.1	1.5e-66	glucuronosyltransferase [EC:2.4.1.17]
A.lineatus20480-RA	K00699	151.57	223	3.1e-66	glucuronosyltransferase [EC:2.4.1.17]
A.lineatus20536-RA	K00022	355.6	559.8	1.2e-168	3-hydroxyacyl-CoA dehydrogenase [EC:1.1.1.35]
A.lineatus20536-RA	K00074	344.17	385.5	1.4e-115	3-hydroxybutyryl-CoA dehydrogenase [EC:1.1.1.157]
A.lineatus08433-RA	K00799	64.9	134.3	3.2e-39	glutathione S-transferase [EC:2.5.1.18]
A.lineatus08579-RA	K00699	151.57	413.4	8.4e-124	glucuronosyltransferase [EC:2.4.1.17]
A.lineatus08612-RA	K00699	151.57	280.7	1.1e-83	glucuronosyltransferase [EC:2.4.1.17]
A.lineatus08678-RA	K16171	168.23	186.2	3.7e-55	fumarylacetoacetate (FAA) hydrolase [EC:3.7.1.2]
A.lineatus08941-RA	K00002	451.1	462.7	7.5e-139	alcohol dehydrogenase (NADP+) [EC:1.1.1.2]
A.lineatus17953-RA	K00002	451.1	489.5	5.7e-147	alcohol dehydrogenase (NADP+) [EC:1.1.1.2]
A.lineatus17961-RA	K00876	145.97	431.5	1.8e-129	uridine kinase [EC:2.7.1.48]
A.lineatus11030-RA	K01253	611.23	756.4	1.3e-227	microsomal epoxide hydrolase [EC:3.3.2.9]
A.lineatus08080-RA	K00157	2140.2	2300.7	0	aldehyde oxidase [EC:1.2.3.1]
A.lineatus00017-RA	K00121	625.23	682.5	1.5e-205	S-(hydroxymethyl)glutathione dehydrogenase / alcohol dehydrogenase [EC:1.1.1.284 1.1.1.1]
A.lineatus00016-RA	K00121	625.23	673.6	7.4e-203	S-(hydroxymethyl)glutathione dehydrogenase / alcohol dehydrogenase [EC:1.1.1.284 1.1.1.1]
A.lineatus00018-RA	K00121	625.23	682.8	1.2e-205	S-(hydroxymethyl)glutathione dehydrogenase / alcohol dehydrogenase [EC:1.1.1.284 1.1.1.1]
A.lineatus00204-RA	K01426	297.07	357.2	8.7e-107	amidase [EC:3.5.1.4]
A.lineatus00341-RA	K07410	795.93	1429.2	0	cytochrome P450 family 1 subfamily B1 [EC:1.14.14.1]
A.lineatus00408-RA	K01800	132.53	363.8	2.4e-109	maleylacetoacetate isomerase [EC:5.2.1.2]
A.lineatus00408-RA	K00799	64.9	107.3	5.2e-31	glutathione S-transferase [EC:2.5.1.18]
A.lineatus00403-RA	K01512	73	137.6	3.1e-40	acylphosphatase [EC:3.6.1.7]
A.lineatus00772-RA	K07515	888.33	1483.4	0	enoyl-CoA hydratase / long-chain 3-hydroxyacyl-CoA dehydrogenase [EC:4.2.1.17 1.1.1.211]
A.lineatus00768-RA	K01464	398.57	601.4	8.5e-181	dihydropyrimidinase [EC:3.5.2.2]
A.lineatus10781-RA	K00088	367	1084.8	0	IMP dehydrogenase [EC:1.1.1.205]
A.lineatus07417-RA	K00799	64.9	104.4	4e-30	glutathione S-transferase [EC:2.5.1.18]
A.lineatus07633-RA	K00760	76.53	485.8	5.7e-146	hypoxanthine phosphoribosyltransferase [EC:2.4.2.8]
A.lineatus15700-RA	K01464	398.57	720.1	9.8e-217	dihydropyrimidinase [EC:3.5.2.2]
A.lineatus09308-RA	K00451	55.9	818.4	1.1e-246	homogentisate 1,2-dioxygenase [EC:1.13.11.5]
A.lineatus09315-RA	K01061	93.23	178.3	1.3e-52	carboxymethylenebutenolidase [EC:3.1.1.45]
A.lineatus09333-RA	K00799	64.9	88	3.7e-25	glutathione S-transferase [EC:2.5.1.18]
A.lineatus01989-RA	K00252	509.63	776.1	1.2e-233	glutaryl-CoA dehydrogenase [EC:1.3.8.6]
A.lineatus02342-RA	K00799	64.9	69.4	1.6e-19	glutathione S-transferase [EC:2.5.1.18]
A.lineatus02343-RA	K00799	64.9	80.2	8.8e-23	glutathione S-transferase [EC:2.5.1.18]
A.lineatus02586-RA	K10808	640.67	701.4	2.3e-211	ribonucleoside-diphosphate reductase subunit M2 [EC:1.17
A.lineatus02727-RA	K00569	115.33	531.3	6.2e-160	thiopurine S-methyltransferase [EC:2.1.1.67]
A.lineatus21788-RA	K00106	1638.63	1680.3	0	xanthine dehydrogenase/oxidase [EC:1.17.1.4 1.17.3.2]
A.lineatus21766-RA	K01053	184.1	261.4	8e-78	gluconolactonase [EC:3.1.1.17]
A.lineatus07068-RA	K00078	263.77	1179.6	0	dihydrodiol dehydrogenase / D-xylose 1-dehydrogenase (NA
A.lineatus07249-RA	K00128	592.7	668.1	4.1e-201	aldehyde dehydrogenase (NAD+) [EC:1.2.1.3]
A.lineatus07269-RA	K01555	222.43	478.4	2.5e-143	fumarylacetoacetase [EC:3.7.1.2]
A.lineatus07268-RA	K01555	222.43	338.7	4.1e-101	fumarylacetoacetase [EC:3.7.1.2]
A.lineatus18130-RA	K01489	31.23	229.7	2.7e-68	cytidine deaminase [EC:3.5.4.5]
A.lineatus18168-RA	K01426	297.07	311.7	5e-93	amidase [EC:3.5.1.4]
A.lineatus20414-RA	K00485	231.17	237.9	8.5e-71	dimethylaniline monooxygenase (N-oxide forming) / hypota
A.lineatus18813-RA	K00079	330.47	481.4	9.4e-145	carbonyl reductase 1 [EC:1.1.1.184 1.1.1.189 1.1.1.197]
A.lineatus15237-RA	K01520	50.1	244.5	4.3e-73	dUTP diphosphatase [EC:3.6.1.23]
A.lineatus19310-RA	K01464	398.57	735.8	1.7e-221	dihydropyrimidinase [EC:3.5.2.2]
A.lineatus03024-RA	K01951	104.63	622.9	2.2e-187	GMP synthase (glutamine-hydrolysing) [EC:6.3.5.2]
A.lineatus03048-RA	K01044	784.83	1984.4	0	carboxylesterase 1 [EC:3.1.1.1]
A.lineatus03157-RA	K10807	1499.53	1675.1	0	ribonucleoside-diphosphate reductase subunit M1 [EC:1.17
A.lineatus09477-RA	K00252	509.63	842.5	9.3e-254	glutaryl-CoA dehydrogenase [EC:1.3.8.6]
A.lineatus09614-RA	K00799	64.9	146.5	6.5e-43	glutathione S-transferase [EC:2.5.1.18]
A.lineatus05086-RA	K00626	488.37	648.5	4e-195	acetyl-CoA C-acetyltransferase [EC:2.3.1.9]
A.lineatus05166-RA	K01195	408.33	983.4	2.1e-296	beta-glucuronidase [EC:3.2.1.31]
A.lineatus05336-RA	K10807	1499.53	1650.9	0	ribonucleoside-diphosphate reductase subunit M1 [EC:1.17
A.lineatus05535-RA	K01464	398.57	764.3	4.1e-230	dihydropyrimidinase [EC:3.5.2.2]
A.lineatus01233-RA	K01044	784.83	1295.9	0	carboxylesterase 1 [EC:3.1.1.1]
A.lineatus01233-RA	K03927	800.9	890.4	5.3e-268	carboxylesterase 2 [EC:3.1.1.1 3.1.1.84 3.1.1.56]
A.lineatus01283-RA	K00760	76.53	444.3	2.4e-133	hypoxanthine phosphoribosyltransferase [EC:2.4.2.8]
A.lineatus01858-RA	K00088	367	1168.5	0	IMP dehydrogenase [EC:1.1.1.205]
A.lineatus01875-RA	K17712	1004.07	1851.4	0	cytochrome P450 family 2 subfamily D6 [EC:1.14.14.1]
A.lineatus01875-RA	K07410	795.93	1536.9	0	cytochrome P450 family 1 subfamily B1 [EC:1.14.14.1]
A.lineatus01875-RA	K17683	1144.07	1425.9	0	cytochrome P450 family 2 subfamily A6 [EC:1.14.14.-]
A.lineatus01875-RA	K10438	612.8	629.8	1.2e-189	3-hydroxyphenylacetate 6-hydroxylase [EC:1.14.13.63]
A.lineatus01875-RA	K10437	584.1	599.9	1.5e-180	phenylacetate 2-hydroxylase [EC:1.14.14.54]
A.lineatus13044-RA	K01464	398.57	510.4	3.1e-153	dihydropyrimidinase [EC:3.5.2.2]
A.lineatus13115-RA	K00128	592.7	684.3	5.1e-206	aldehyde dehydrogenase (NAD+) [EC:1.2.1.3]
A.lineatus22363-RA	K06061	135.93	715.4	7.4e-215	mastermind
A.lineatus22362-RA	K08054	361.87	898.5	1.2e-270	calnexin
A.lineatus22373-RA	K09103	202.63	340.9	1e-101	early B-cell factor
A.lineatus22371-RA	K12490	1679.87	2763.1	0	Arf-GAP with Rho-GAP domain, ANK repeat and PH domain-containing protein 3
A.lineatus22372-RA	K09103	202.63	346.3	2.3e-103	early B-cell factor
A.lineatus22366-RA	K07966	558.8	610.5	7.4e-184	beta-1,4-galactosyltransferase 1 [EC:2.4.1.22 2.4.1.90 2.4.1.38 2.4.1.-]
A.lineatus22370-RA	K24142	197.03	486.9	1.7e-146	StAR-related lipid transfer protein 10
A.lineatus22364-RA	K00807	186.67	218.1	5e-65	leukotriene-C4 synthase [EC:4.4.1.20]
A.lineatus22359-RA	K13213	250.1	952.2	2.1e-286	matrin 3
A.lineatus22361-RA	K00738	398.87	436.9	4.8e-131	alpha-1,3-mannosylglycoprotein beta-1,4-N-acetylglucosaminyltransferase A/B [EC:2.4.1.145]
A.lineatus22367-RA	K03681	86.13	383.2	6.7e-115	exosome complex component RRP40
A.lineatus22369-RA	K19519	666.17	751.6	4.4e-226	transforming growth factor-beta-induced protein
A.lineatus22358-RA	K27470	58.87	182.6	5.9e-54	polyadenylate-binding protein-interacting protein 2
A.lineatus20191-RA	K23793	101.23	228.2	1e-67	pleckstrin homology-like domain family A
A.lineatus20194-RA	K12045	411.53	446.5	4.6e-134	troponin T, cardiac muscle
A.lineatus20190-RA	K22371	94	107	5.2e-31	G2/M phase-specific E3 ubiquitin-protein ligase [EC:2.3.2.26]
A.lineatus20199-RA	K08399	1184.07	1217.8	0	leucine-rich repeat-containing G protein-coupled receptor 6
A.lineatus20202-RA	K03211	201.83	430.8	6.7e-129	ETS translocation variant 6/7
A.lineatus20208-RA	K08812	450.93	667.4	6.1e-201	CaM kinase-like vesicle-associated [EC:2.7.11.-]
A.lineatus20209-RA	K03178	1329.33	1921.5	0	ubiquitin-activating enzyme E1 [EC:6.2.1.45]
A.lineatus20209-RA	K20683	289.2	705.4	4.3e-212	Rho guanine nucleotide exchange factor 3/8
A.lineatus20214-RA	K03662	77.23	216.7	2.7e-64	V-type H+-transporting ATPase S1 subunit
A.lineatus20213-RA	K07968	491.23	650.8	4.4e-196	beta-1,4-galactosyltransferase 3 [EC:2.4.1.90 2.4.1.38 2.4.1.-]
A.lineatus20213-RA	K08118	556.33	586.2	3.2e-176	biglycan
A.lineatus20211-RA	K13094	119.63	880.6	9.6e-265	RNA-binding protein 5/10
A.lineatus20211-RA	K00615	179.53	578.4	8.5e-174	transketolase [EC:2.2.1.1]
A.lineatus20211-RA	K27856	258.93	437.3	3.4e-131	leucine-rich repeat-containing protein 23
A.lineatus20211-RA	K04513	304.6	318.7	1.6e-95	Ras homolog gene family, member A
A.lineatus20212-RA	K08119	349.03	455	2.1e-136	extracellular matrix protein 2
A.lineatus20205-RA	K04876	983.9	1141.3	0	potassium voltage-gated channel Shaker-related subfamily A member 3
A.lineatus20205-RA	K04874	865.43	888	2.3e-267	potassium voltage-gated channel Shaker-related subfamily A member 1
A.lineatus20205-RA	K04879	826.33	830.6	2.5e-250	potassium voltage-gated channel Shaker-related subfamily A member 6
A.lineatus20207-RA	K15107	331.3	620.3	6.6e-187	solute carrier family 25 (mitochondrial glutamate transporter), member 18/22
A.lineatus20204-RA	K04881	825.07	949.2	3.8e-286	potassium voltage-gated channel Shaker-related subfamily A member 10
A.lineatus20195-RA	K10387	685.93	918.6	1.6e-276	plakophilin 1
A.lineatus20196-RA	K09448	45.2	755.9	2e-227	transcriptional enhancer factor
A.lineatus20200-RA	K13960	216.57	350.4	4.9e-105	ubiquitin-conjugating enzyme E2 T [EC:2.3.2.23]
A.lineatus20221-RA	K00444	493.47	669.9	8.7e-202	wingless-type MMTV integration site family, member 5
A.lineatus20227-RA	K10364	305.4	548	6.8e-165	F-actin-capping protein subunit alpha
A.lineatus20228-RA	K27962	469.8	586	6.8e-176	CTTNBP2 N-terminal-like protein
A.lineatus20229-RA	K17691	1148.17	1956.3	0	cytochrome P450 family 3 subfamily A7 [EC:1.14.14.1]
A.lineatus20229-RA	K17692	1105.43	1799.3	0	cytochrome P450 family 3 subfamily A43 [EC:1.14.14.1]
A.lineatus20229-RA	K14999	700.67	1509.1	0	cytochrome P450 family 6 [EC:1.14.-.-]
A.lineatus20229-RA	K07424	675.03	706.6	2.1e-212	cytochrome P450 family 3 subfamily A [EC:1.14.14.1]
A.lineatus20226-RA	K01303	142.9	1182	0	acylaminoacyl-peptidase [EC:3.4.19.1]
A.lineatus20230-RA	K07424	675.03	706.4	2.3e-212	cytochrome P450 family 3 subfamily A [EC:1.14.14.1]
A.lineatus20234-RA	K04251	444.5	491.4	8.3e-148	long/medium wavelength-sensitive opsin
A.lineatus20238-RA	K06711	192.27	550.6	3.1e-165	hypoxia-inducible factor prolyl 4-hydroxylase [EC:1.14.11.-]
A.lineatus20243-RA	K21912	666.67	1026.7	0	kelch repeat and BTB domain-containing protein 12
A.lineatus20243-RA	K08800	511.9	631.3	9.1e-190	NUAK family, SNF1-like kinase [EC:2.7.11.1]
A.lineatus20240-RA	K05041	1008.93	1157.1	0	solute carrier family 6 (neurotransmitter transporter, creatine) member 8
A.lineatus20239-RA	K23599	317.4	529.1	5e-159	secreted Xwnt8 inhibitor sizzled
A.lineatus20233-RA	K13131	489.93	997.1	4.3e-300	ATP-dependent RNA helicase DDX20 [EC:5.6.2.7]
A.lineatus20245-RA	K25004	844.47	1137.2	0	methylenetetrahydrofolate reductase (NADPH) [EC:1.5.1.53]
A.lineatus20245-RA	K00297	183.27	330.2	1e-98	methylenetetrahydrofolate reductase (NADH) [EC:1.5.1.54]
A.lineatus20241-RA	K14704	1057.1	1059.5	0	solute carrier family 26 (sulfate anion transporter), member 6
A.lineatus20249-RA	K12334	109.3	145.1	1.3e-42	natriuretic peptide A
A.lineatus20247-RA	K12336	63.6	99.7	1.5e-28	natriuretic peptide C
A.lineatus20248-RA	K12335	127.43	136.9	4.5e-40	natriuretic peptide B
A.lineatus20246-RA	K05015	948.7	1670.3	0	chloride channel 6
A.lineatus20251-RA	K01787	210.97	763.4	4.9e-230	N-acylglucosamine 2-epimerase [EC:5.1.3.8]
A.lineatus20250-RA	K23220	70.5	399.5	1.5e-119	ligand-dependent nuclear receptor-interacting factor 1
A.lineatus20252-RA	K13346	90	423.1	5.7e-127	peroxin-10
A.lineatus20254-RA	K19006	900.73	1686.6	0	phosphatidylinositol phospholipase C, eta [EC:3.1.4.11]
A.lineatus20257-RA	K26503	554.17	621.8	1.3e-186	Ski oncogene
A.lineatus20263-RA	K02866	83	498.5	3.3e-150	large subunit ribosomal protein L10e
A.lineatus20262-RA	K05152	215.77	690.8	4.8e-208	tumor necrosis factor receptor superfamily member 14
A.lineatus20262-RA	K11995	432.63	461	1.2e-138	deoxyribonuclease-1-like protein [EC:3.1.21.-]
A.lineatus20262-RA	K05141	289.97	305.3	3.4e-91	tumor necrosis factor receptor superfamily member 1B
A.lineatus20262-RA	K04390	225.93	262.5	2.9e-78	tumor necrosis factor receptor superfamily member 6
A.lineatus20268-RA	K16912	51.73	514.9	1.3e-154	ribosomal biogenesis protein LAS1
A.lineatus20268-RA	K21548	85.87	309.8	1.4e-92	ATF/CREB family transcription factor
A.lineatus20275-RA	K20346	156.03	474	1.4e-142	p24 family protein alpha
A.lineatus20272-RA	K25396	61.23	126.8	7.6e-37	protein Flattop
A.lineatus20267-RA	K16590	75.93	343.8	5.9e-103	HAUS augmin-like complex subunit 7
A.lineatus20278-RA	K00573	76.43	110.6	3.9e-32	protein-L-isoaspartate(D-aspartate) O-methyltransferase [EC:2.1.1.77]
A.lineatus20269-RA	K05850	1202.6	2420.2	0	P-type Ca2+ transporter type 2B [EC:7.2.2.10]
A.lineatus20279-RA	K23192	1459.77	1552.1	0	myelin transcription factor 1
A.lineatus20274-RA	K07210	348.17	617.3	1.3e-185	inhibitor of nuclear factor kappa-B kinase subunit gamma
A.lineatus20274-RA	K01008	138.1	516.9	2.6e-155	selenide, water dikinase [EC:2.7.9.3]
A.lineatus20273-RA	K12401	511.57	891.3	2.3e-268	AP-4 complex subunit beta-1
A.lineatus20273-RA	K13748	457.33	617	2.3e-185	alpha-1,3-mannosylglycoprotein beta-1,4-N-acetylglucosaminyltransferase C [EC:2.4.1.201 2.4.1.145]
A.lineatus20277-RA	K20360	243.97	668.9	2.3e-201	TBC1 domain family member 2
A.lineatus20277-RA	K11099	76.57	140.8	1.4e-41	small nuclear ribonucleoprotein G
A.lineatus20276-RA	K06997	66.17	336.8	5e-101	PLP dependent protein
A.lineatus20271-RA	K23964	191.33	483.5	3.4e-145	cyclin-Q
A.lineatus21465-RA	K04664	593.63	694.1	5e-209	growth differentiation factor 5
A.lineatus21472-RA	K03264	96.6	472.5	3.6e-142	translation initiation factor 6
A.lineatus21469-RA	K23930	380.77	430.9	3.9e-129	protein FAM83
A.lineatus21468-RA	K17662	36.37	270.1	1.4e-80	cytochrome b pre-mRNA-processing protein 3
A.lineatus21471-RA	K08002	1151.83	1297.1	0	matrix metalloproteinase-24 (membrane-inserted) [EC:3.4.24.-]
A.lineatus21459-RA	K13190	227.27	928.8	1.6e-279	RNA-binding protein 15
A.lineatus21460-RA	K22556	109.33	370	6.1e-111	mesencephalic astrocyte-derived neurotrophic factor
A.lineatus21474-RA	K10419	40.8	175.1	6.6e-52	dynein light chain roadblock-type
A.lineatus21463-RA	K25512	150.1	177.7	1.4e-52	dermatopontin
A.lineatus21462-RA	K16338	160.37	218	7.5e-65	syndecan 4
A.lineatus21479-RA	K11789	274.77	1858.9	0	DDB1- and CUL4-associated factor 1 [EC:2.7.11.1]
A.lineatus21475-RA	K06751	220.53	377.6	3.5e-113	MHC class I antigen
A.lineatus21478-RA	K12353	90.93	1058.3	0	sphingomyelin phosphodiesterase 4 [EC:3.1.4.12]
A.lineatus21477-RA	K06840	588	943.2	4.2e-284	semaphorin 3
A.lineatus21488-RA	K05293	105.47	593	2e-178	GPI-anchor transamidase subunit U
A.lineatus21482-RA	K14004	274.33	669.1	2.9e-201	protein transport protein SEC13
A.lineatus21483-RA	K07605	361.13	552.1	9.8e-166	type II keratin, basic
A.lineatus21481-RA	K05727	2597.7	2706.5	0	dedicator of cytokinesis protein 3
A.lineatus21487-RA	K06700	89.8	186.3	4.1e-55	proteasome inhibitor subunit 1 (PI31)
A.lineatus21492-RA	K17263	208.4	1649.3	0	cullin-associated NEDD8-dissociated protein 1
A.lineatus21495-RA	K04411	873.87	879.5	4.2e-265	serine/threonine kinase 4
A.lineatus21496-RA	K04931	797.3	945.8	4.6e-285	potassium voltage-gated channel delayed-rectifier subfamily S member 1
A.lineatus21505-RA	K02540	817.33	1694.8	0	DNA replication licensing factor MCM2 [EC:5.6.2.3]
A.lineatus21509-RA	K06818	240.5	360.9	9e-108	podocalyxin-like 2
A.lineatus21502-RA	K06053	145.47	157.9	1.7e-46	recombining binding protein suppressor of hairless
A.lineatus21501-RA	K06053	145.47	503	9e-151	recombining binding protein suppressor of hairless
A.lineatus21504-RA	K06751	220.53	383.7	5.1e-115	MHC class I antigen
A.lineatus21511-RA	K24818	320.4	712.2	7e-214	Rho family-interacting cell polarization regulator
A.lineatus21497-RA	K04202	420.03	449.7	3.2e-135	melanocortin 4 receptor
A.lineatus21497-RA	K04257	107.07	271.1	6.9e-81	olfactory receptor
A.lineatus21499-RA	K19467	316.9	524.2	2.3e-157	matrilin
A.lineatus21514-RA	K14436	3825.97	4373.2	0	chromodomain-helicase-DNA-binding protein 6 [EC:5.6.2.-]
A.lineatus21515-RA	K23097	297.8	310.3	1.4e-92	R-spondin 2
A.lineatus22380-RA	K01539	1714.17	2012.5	0	sodium/potassium-transporting ATPase subunit alpha [EC:7.2.2.13]
A.lineatus18403-RA	K15728	169.93	987.1	3.5e-297	phosphatidate phosphatase LPIN [EC:3.1.3.4]
A.lineatus18402-RA	K24495	639.5	2473.9	0	myomesin
A.lineatus18399-RA	K12198	113.47	345.9	7.8e-104	charged multivesicular body protein 5
A.lineatus18410-RA	K10062	308.33	1276.5	0	collectin sub-family member 12
A.lineatus18408-RA	K18334	253	864	1.4e-260	L-fuconate dehydratase [EC:4.2.1.68]
A.lineatus18413-RA	K06560	996.2	1752.5	0	mannose receptor, C type
A.lineatus18414-RA	K14718	680.57	906.9	5.4e-273	solute carrier family 39 (zinc transporter), member 12
A.lineatus18418-RA	K07950	308.43	374.8	3.4e-112	ADP-ribosylation factor-like protein 5B
A.lineatus18427-RA	K28063	155.6	898.2	2.6e-270	extended synaptotagmin
A.lineatus18428-RA	K11492	170.53	1264.3	0	condensin-2 complex subunit G2
A.lineatus18425-RA	K24684	127.07	428.3	8.4e-129	AN1-type zinc finger protein 1
A.lineatus18404-RA	K24246	345.4	849.4	1.6e-255	emilin
A.lineatus18411-RA	K10703	70.9	366.2	1.1e-109	very-long-chain (3R)-3-hydroxyacyl-CoA dehydratase [EC:4.2.1.134]
A.lineatus18400-RA	K27755	245.3	874.8	3.9e-263	FAST kinase domain-containing protein 3
A.lineatus18417-RA	K21971	239.6	475.3	1e-142	methyltransferase NSUN6 [EC:2.1.1.-]
A.lineatus18409-RA	K00560	110.8	521.9	6.7e-157	thymidylate synthase [EC:2.1.1.45]
A.lineatus18406-RA	K05262	161.5	383.9	7.4e-115	pituitary adenylate cyclase-activating polypeptide
A.lineatus18401-RA	K12757	280.63	383.2	3.7e-115	myosin regulatory light chain 12
A.lineatus18419-RA	K25817	53.17	381.8	1.5e-114	repressor of RNA polymerase III transcription MAF1
A.lineatus18426-RA	K22869	189.6	1059.4	0	WD repeat-containing protein 60
A.lineatus18424-RA	K12194	118.63	291.9	2.5e-87	charged multivesicular body protein 4A/B
A.lineatus18432-RA	K07817	261.73	876.1	2e-263	receptor-type tyrosine-protein phosphatase N [EC:3.1.3.48]
A.lineatus18436-RA	K08025	148.57	392.4	1.7e-117	homeobox protein HB9
A.lineatus18435-RA	K10589	780.77	1466.5	0	ubiquitin-protein ligase E3 C [EC:2.3.2.26]
A.lineatus18440-RA	K11988	739.8	813.7	7.4e-245	sonic hedgehog
A.lineatus18440-RA	K11989	691.83	694.2	4.3e-209	indian hedgehog
A.lineatus18438-RA	K25217	784.43	865.4	5e-261	limb region 1 protein
A.lineatus18437-RA	K17583	211.83	1120	0	nucleolar MIF4G domain-containing protein 1
A.lineatus18445-RA	K04161	373.3	687.1	4.1e-207	5-hydroxytryptamine receptor 5
A.lineatus18444-RA	K26681	55.17	342.6	9.6e-103	insulin-induced protein
A.lineatus18441-RA	K25078	63.37	1241	0	RNA-binding protein 33
A.lineatus18443-RA	K09319	103.13	333	7.5e-100	homeobox protein engrailed
A.lineatus18450-RA	K15008	406.83	515.2	1.6e-154	discs, large-associated protein 1
A.lineatus18453-RA	K15008	406.83	822	3.4e-247	discs, large-associated protein 1
A.lineatus18454-RA	K19383	258.57	294.1	7.6e-88	homeobox protein TGIF1
A.lineatus18456-RA	K19360	286.6	2367.5	0	nephrocystin-3
A.lineatus18456-RA	K11730	1106.33	1454.6	0	acyl-CoA dehydrogenase family member 11
A.lineatus18456-RA	K08404	394.87	511.6	1.1e-153	G protein-coupled receptor 17
A.lineatus18456-RA	K00249	382.77	425.9	1.6e-127	acyl-CoA dehydrogenase [EC:1.3.8.7]
A.lineatus18457-RA	K12164	300.73	796.4	5.9e-240	ubiquitin-like modifier-activating enzyme 5
A.lineatus18464-RA	K25757	105.67	361.6	2.7e-108	divergent protein kinase domain 2
A.lineatus18460-RA	K04964	1038.8	1695.5	0	transient receptor potential cation channel subfamily C member 1
A.lineatus18463-RA	K25757	105.67	271.5	5.6e-81	divergent protein kinase domain 2
A.lineatus18462-RA	K12842	159.63	1160.5	0	U2-associated protein SR140
A.lineatus18459-RA	K04745	541.03	853.1	4.1e-257	carbohydrate 6-sulfotransferase 2 [EC:2.8.2.-]
A.lineatus18461-RA	K24361	342.17	785.6	6.6e-237	procollagen C-endopeptidase enhancer
A.lineatus18466-RA	K13645	1255.27	1401.4	0	procollagen-lysine,2-oxoglutarate 5-dioxygenase 2 [EC:1.14.11.4]
A.lineatus18474-RA	K09225	645.73	755	5.5e-227	zinc finger protein ZIC 4
A.lineatus18467-RA	K27888	31.3	362.7	5.3e-109	phospholipid scramblase
A.lineatus18479-RA	K00750	184.97	535	6.5e-161	glycogenin [EC:2.4.1.186]
A.lineatus18480-RA	K00019	184.2	452.8	1e-135	3-hydroxybutyrate dehydrogenase [EC:1.1.1.30]
A.lineatus18478-RA	K01291	627.77	703.3	4.7e-212	carboxypeptidase B [EC:3.4.17.2]
A.lineatus18485-RA	K17494	144.97	604.8	1.2e-181	cysteine/serine-rich nuclear protein
A.lineatus18481-RA	K07365	676.17	728.1	9e-220	NCK adaptor protein 1
A.lineatus18482-RA	K26797	116.03	459.2	7e-138	golgi reassembly-stacking protein
A.lineatus18491-RA	K05857	868.5	922.6	1.1e-277	phosphatidylinositol phospholipase C, delta [EC:3.1.4.11]
A.lineatus18490-RA	K25548	284.13	1978.9	0	deleted in lung and esophageal cancer protein 1
A.lineatus18492-RA	K05761	951.17	1339.8	0	villin
A.lineatus18492-RA	K15731	263.13	453	3e-136	carboxy-terminal domain RNA polymerase II polypeptide A small phosphatase [EC:3.1.3.16]
A.lineatus18487-RA	K08202	588.87	4344.6	0	MFS transporter, OCT family, solute carrier family 22 (organic cation transporter), member 4/5
A.lineatus18487-RA	K08213	554.5	1287.1	0	MFS transporter, OCT family, solute carrier family 22 (organic cation transporter), member 17
A.lineatus18487-RA	K05548	438.53	1070	0	MFS transporter, AAHS family, benzoate transport protein
A.lineatus18487-RA	K08215	540.9	1017.1	0	MFS transporter, OCT family, solute carrier family 22 (organic anion transporter), member 23
A.lineatus18487-RA	K08195	483.63	976	2.1e-294	MFS transporter, AAHS family, 4-hydroxybenzoate transporter
A.lineatus18487-RA	K08209	640.77	903.5	4.1e-272	MFS transporter, OCT family, solute carrier family 22 (organic cation transporter), member 13
A.lineatus18487-RA	K26744	404.67	763.9	2e-230	MFS transporter, AAHS family, vanillate permease
A.lineatus18487-RA	K08176	336.5	437.5	3.6e-131	MFS transporter, PHS family, inorganic phosphate transporter
A.lineatus18487-RA	K08141	365.73	421	3.9e-126	MFS transporter, SP family, general alpha glucoside:H+ symporter
A.lineatus18487-RA	K08178	289.83	410.5	3.8e-123	MFS transporter, SHS family, lactate transporter
A.lineatus18487-RA	K03290	330.63	384.4	3.4e-115	MFS transporter, SHS family, sialic acid transporter
A.lineatus18487-RA	K06610	273.23	292.4	1.9e-87	MFS transporter, SP family, inositol transporter
A.lineatus18487-RA	K08221	233.27	290	1.1e-86	MFS transporter, ACDE family, multidrug resistance protein
A.lineatus18487-RA	K08174	207.77	218.9	3.4e-65	MFS transporter, FHS family, glucose/mannose:H+ symporter
A.lineatus18488-RA	K08835	419.13	947	5.2e-285	serine/threonine-protein kinase OSR1/STK39 [EC:2.7.11.1]
A.lineatus18488-RA	K25656	381.63	763	9.9e-230	cryptochrome
A.lineatus18488-RA	K04729	114.13	439.3	7e-132	myeloid differentiation primary response protein MyD88
A.lineatus18496-RA	K10518	273.8	1227.5	0	zinc finger and BTB domain-containing protein 47
A.lineatus18497-RA	K12740	760.17	1640.3	0	NK-tumor recognition protein
A.lineatus18502-RA	K18741	135.77	146.6	5.2e-43	protein nanos 1
A.lineatus18499-RA	K04589	688.67	693	2.7e-208	vasoactive intestinal peptide receptor 1
A.lineatus18498-RA	K08520	205.37	481.2	9.8e-145	SEC22 vesicle trafficking protein A/C
A.lineatus18495-RA	K10473	445.77	1038	0	kelch repeat and BTB domain-containing protein 5/10
A.lineatus18494-RA	K24679	406	951.7	5.8e-287	protein-cysteine N-palmitoyltransferase HHAT-like protein
A.lineatus18493-RA	K01880	280.03	2452.4	0	glycyl-tRNA synthetase [EC:6.1.1.14]
A.lineatus18516-RA	K20793	111.77	323.4	4.8e-97	N-alpha-acetyltransferase 50 [EC:2.3.1.258 2.3.1.309]
A.lineatus18507-RA	K01013	89.33	179.3	3.1e-53	thiosulfate:glutathione sulfurtransferase [EC:2.8.1.-]
A.lineatus18503-RA	K15042	698.27	807.9	3.6e-243	importin subunit alpha-6/7
A.lineatus18515-RA	K02145	872.47	1337.3	0	V-type H+-transporting ATPase subunit A [EC:7.1.2.2]
A.lineatus18517-RA	K20020	1040.27	1485.7	0	brother of CDO
A.lineatus18506-RA	K13907	39.9	126.2	5.5e-37	cystatin-A/B
A.lineatus18512-RA	K15407	261.67	395.9	1.7e-118	queuine tRNA-ribosyltransferase accessory subunit
A.lineatus18514-RA	K27898	289.67	644	1.8e-193	protein Aster
A.lineatus18514-RA	K18932	185.97	201.9	5.8e-60	palmitoyltransferase [EC:2.3.1.225]
A.lineatus17163-RA	K08175	135.13	291	7.6e-87	MFS transporter, FHS family, Na+ dependent glucose transporter 1
A.lineatus17164-RA	K02350	592.4	1846.9	0	DNA polymerase zeta [EC:2.7.7.7]
A.lineatus17162-RA	K22371	94	379.9	1.4e-113	G2/M phase-specific E3 ubiquitin-protein ligase [EC:2.3.2.26]
A.lineatus17166-RA	K21124	60.9	461.6	2.3e-138	adaptor protein CIKS
A.lineatus17169-RA	K08065	94.83	267.1	1.4e-79	nuclear transcription Y subunit beta
A.lineatus17173-RA	K23337	259.87	490.2	3.8e-147	muskelin
A.lineatus17172-RA	K23337	259.87	569.7	3.6e-171	muskelin
A.lineatus17181-RA	K13619	377.37	581.6	1.4e-174	phospholipase DDHD1 [EC:3.1.1.118]
A.lineatus17178-RA	K11672	223.3	582	8.1e-175	actin-related protein 5
A.lineatus17177-RA	K03948	30.23	121.5	1.9e-35	NADH dehydrogenase (ubiquinone) 1 alpha subcomplex subunit 4
A.lineatus17182-RA	K08519	188.9	287.6	7.5e-86	syntaxin-binding protein 6
A.lineatus17184-RA	K20161	292.23	523.7	4.9e-157	DENN domain-containing protein 2
A.lineatus17188-RA	K03064	482.03	832.6	4.9e-251	26S proteasome regulatory subunit T4
A.lineatus17191-RA	K12735	195.07	773.2	8.9e-233	peptidyl-prolyl cis-trans isomerase-like 4 [EC:5.2.1.8]
A.lineatus17192-RA	K18668	84.53	606.6	4.6e-182	ribonuclease ZC3H12 [EC:3.1.-.-]
A.lineatus17189-RA	K07767	440.97	685.9	1.9e-206	katanin p60 ATPase-containing subunit A1 [EC:5.6.1.1]
A.lineatus17193-RA	K04404	332.13	661.5	9e-199	TAK1-binding protein 2
A.lineatus17198-RA	K01611	16.97	220.6	1.7e-65	S-adenosylmethionine decarboxylase [EC:4.1.1.50]
A.lineatus17199-RA	K14847	103.87	537.9	5.5e-162	ribosome production factor 2
A.lineatus17197-RA	K01611	16.97	227.7	1.2e-67	S-adenosylmethionine decarboxylase [EC:4.1.1.50]
A.lineatus17206-RA	K19177	131.37	358.3	3.4e-107	dehydrodolichyl diphosphate syntase complex subunit NUS1 [EC:2.5.1.87]
A.lineatus17207-RA	K15287	103.97	568.8	2.7e-171	solute carrier family 35, member F1/2
A.lineatus17205-RA	K04920	670.63	921.7	8.2e-278	potassium channel subfamily K member 10
A.lineatus17209-RA	K23544	425.2	615.9	2.3e-185	serine incorporator 1
A.lineatus17208-RA	K09415	493.37	865.2	8.4e-261	heat shock transcription factor 2
A.lineatus17213-RA	K11498	544.73	859.1	3e-258	centromeric protein E
A.lineatus17216-RA	K26141	400.53	678.6	3.7e-204	Xaa-Arg dipeptidase [EC:3.4.13.4]
A.lineatus17214-RA	K16766	154.53	773.3	1.8e-232	centrosomal protein CEP85
A.lineatus17215-RA	K24054	209.7	776.2	1.4e-233	golgi-associated PDZ and coiled-coil motif-containing protein
A.lineatus17212-RA	K10738	540.47	1213.7	0	DNA helicase MCM9 [EC:5.6.2.4]
A.lineatus17219-RA	K04482	522.8	734.9	2.5e-221	DNA repair protein RAD51
A.lineatus17217-RA	K23293	74.43	109	9e-32	regulator of microtubule dynamics protein 3
A.lineatus17222-RA	K26728	1212.73	1438.5	0	zinc finger protein 292
A.lineatus17228-RA	K06241	2034.3	3029	0	laminin, alpha 4
A.lineatus17229-RA	K06067	777.63	922.2	9.3e-278	histone deacetylase 1/2 [EC:3.5.1.98]
A.lineatus17223-RA	K24165	430.67	583.9	3.6e-175	photoreceptor cilium actin regulator
A.lineatus17223-RA	K25208	110.57	451.6	1e-135	ankyrin repeat domain-containing protein 9
A.lineatus17230-RA	K08104	438.93	472.3	6e-142	[heparan sulfate]-glucosamine 3-sulfotransferase 5 [EC:2.8.2.23]
A.lineatus17225-RA	K10391	401.8	867.1	1.9e-261	tubulin epsilon
A.lineatus17226-RA	K23090	480.77	564.6	6.8e-170	CCN family member 6
A.lineatus17232-RA	K08134	913.37	1308.7	0	procollagen-proline 3-dioxygenase 1 [EC:1.14.11.7]
A.lineatus17218-RA	K23293	74.43	668.4	4.8e-201	regulator of microtubule dynamics protein 3
A.lineatus17220-RA	K14807	390.67	860	1.7e-258	ATP-dependent RNA helicase DDX51/DBP6 [EC:5.6.2.7]
A.lineatus17227-RA	K00715	332.4	419.9	4.9e-126	ganglioside galactosyltransferase [EC:2.4.1.62]
A.lineatus16970-RA	K11162	476.3	557.2	1.4e-167	retinol dehydrogenase 14 [EC:1.1.1.-]
A.lineatus16962-RA	K03957	37.1	123.4	2.9e-36	NADH dehydrogenase (ubiquinone) 1 beta subcomplex subunit 1
A.lineatus16974-RA	K19328	207.77	598.2	1e-179	synaptotagmin-14/16
A.lineatus16977-RA	K14621	178.53	1513.3	0	phospholipase B1, membrane-associated [EC:3.1.1.4 3.1.1.5]
A.lineatus16978-RA	K06269	447.33	714.5	1.9e-215	serine/threonine-protein phosphatase PP1 catalytic subunit [EC:3.1.3.16]
A.lineatus16961-RA	K14402	291.33	1212.4	0	cleavage and polyadenylation specificity factor subunit 2
A.lineatus16975-RA	K02370	601.47	1368.7	0	alpha-1,4-N-acetylglucosaminyltransferase EXTL3 [EC:2.4.1.223 2.4.1.224]
A.lineatus16972-RA	K01081	49.27	141	2.3e-41	5'-nucleotidase [EC:3.1.3.5]
A.lineatus16959-RA	K00717	99.23	891.4	1.6e-268	glycoprotein 6-alpha-L-fucosyltransferase [EC:2.4.1.68]
A.lineatus16963-RA	K16914	416.73	862.1	1.5e-259	protein-L-histidine (3S)-3-hydroxylase / [histone H3]-trimethyl-L-lysine4/36 demethylase [EC:1.14.11.79 1.14.11.67 1.14.11.69]
A.lineatus16976-RA	K15272	241.4	482.2	1.4e-144	solute carrier family 35 (UDP-sugar transporter), member A1/2/3
A.lineatus16976-RA	K23339	144.23	278.1	4.9e-83	protein yippee-like 5
A.lineatus16979-RA	K01082	175.8	287.6	7.8e-86	3'(2'), 5'-bisphosphate nucleotidase [EC:3.1.3.7]
A.lineatus16981-RA	K23028	199.13	280.3	2e-83	cytospin
A.lineatus16964-RA	K04277	485.7	807.4	4.7e-243	cannabinoid receptor 1
A.lineatus16964-RA	K01887	108.07	588.6	8.4e-177	arginyl-tRNA synthetase [EC:6.1.1.19]
A.lineatus16968-RA	K13917	350.8	440.9	4e-132	mRNA-capping enzyme [EC:2.7.7.50 3.6.1.74]
A.lineatus16984-RA	K15008	406.83	482.4	1.3e-144	discs, large-associated protein 1
A.lineatus16986-RA	K06776	1576.47	1750.4	0	receptor-type tyrosine-protein phosphatase kappa [EC:3.1.3.48]
A.lineatus16987-RA	K15015	258.63	405.7	1e-121	solute carrier family 32 (vesicular inhibitory amino acid transporter)
A.lineatus16992-RA	K17701	1902.23	2219.8	0	signal-induced proliferation-associated 1 like protein 1
A.lineatus16991-RA	K16449	202.47	246.6	2.9e-73	regulator of G-protein signaling
A.lineatus16999-RA	K08442	512.3	934.4	7.4e-282	G protein-coupled receptor 176
A.lineatus16995-RA	K05954	259.23	731.4	4.2e-220	protein farnesyltransferase subunit beta [EC:2.5.1.58]
A.lineatus16998-RA	K23824	183.53	392	1.6e-117	sushi domain-containing protein 6
A.lineatus16996-RA	K04453	84.8	323.5	4.5e-97	Max protein
A.lineatus16993-RA	K07908	290.43	451.3	1.1e-135	Ras-related protein Rab-15
A.lineatus17002-RA	K23568	45.63	340.5	5.8e-102	ER membrane protein complex subunit 7
A.lineatus17000-RA	K16857	2004.6	2205.5	0	thrombospondin 1
A.lineatus17003-RA	K04133	665.93	675.4	2.8e-203	muscarinic acetylcholine receptor M5
A.lineatus17006-RA	K04963	9067.47	9240.5	0	ryanodine receptor 3
A.lineatus17014-RA	K17252	196.43	692	2e-208	clusterin
A.lineatus17018-RA	K11542	162.2	1506.4	0	protein CASC5
A.lineatus17016-RA	K23049	108.67	702.6	2.3e-211	headcase protein
A.lineatus17013-RA	K10062	308.33	412	2.2e-123	collectin sub-family member 12
A.lineatus17017-RA	K02520	36.43	166.4	4.4e-49	translation initiation factor IF-3
A.lineatus17009-RA	K25734	96.8	405.5	6.6e-122	neuroendocrine protein 7B2
A.lineatus17019-RA	K26097	114.07	210.5	1.7e-62	small kinetochore-associated protein
A.lineatus17015-RA	K20068	153.7	755.3	3.9e-227	RalBP1-associated Eps domain-containing protein
A.lineatus17020-RA	K08077	139.4	391.4	9.6e-118	UDP-sugar diphosphatase [EC:3.6.1.45]
A.lineatus17033-RA	K07509	598.2	981.7	3.7e-296	acetyl-CoA acyltransferase [EC:2.3.1.16]
A.lineatus17024-RA	K08551	784.9	993.5	3.4e-299	estrogen receptor beta
A.lineatus17030-RA	K18193	52.57	75.4	1.4e-21	6.8 kDa mitochondrial proteolipid
A.lineatus17032-RA	K01522	209.73	273	1.2e-81	bis(5'-adenosyl)-triphosphatase [EC:3.6.1.29]
A.lineatus17044-RA	K20197	1236.33	1311.6	0	kinesin family member 3C
A.lineatus17042-RA	K08791	752.17	1206.8	0	serine/threonine-protein kinase LATS1/2 [EC:2.7.11.1]
A.lineatus17042-RA	K14305	106.63	474	1.6e-142	nuclear pore complex protein Nup43
A.lineatus17040-RA	K04426	1905.27	2057.3	0	mitogen-activated protein kinase kinase kinase 5 [EC:2.7.11.25]
A.lineatus17045-RA	K26998	341.23	790.3	8.2e-238	dystrobrevin alpha
A.lineatus17046-RA	K17398	1039.73	1343.1	0	DNA (cytosine-5)-methyltransferase 3A [EC:2.1.1.37]
A.lineatus17041-RA	K00573	76.43	306.5	1.3e-91	protein-L-isoaspartate(D-aspartate) O-methyltransferase [EC:2.1.1.77]
A.lineatus17043-RA	K07903	331.67	395.3	2e-119	Ras-related protein Rab-10
A.lineatus17050-RA	K11268	69.23	538	2.4e-161	N-acetyltransferase [EC:2.3.1.-]
A.lineatus17047-RA	K10436	197.13	425.6	8e-128	microtubule-associated protein, RP/EB family
A.lineatus17052-RA	K06558	240.9	339.7	1.2e-101	macrophage scavenger receptor 1
A.lineatus17049-RA	K26405	145	411.5	8.5e-124	coiled-coil domain-containing protein 25
A.lineatus17051-RA	K08865	209.6	558.9	3.1e-168	PDZ-binding kinase [EC:2.7.12.2]
A.lineatus17058-RA	K02366	691.47	786.2	1.1e-236	glucuronyl/N-acetylglucosaminyl transferase EXT1 [EC:2.4.1.224 2.4.1.225]
A.lineatus17059-RA	K00649	502.47	1016.2	0	glyceronephosphate O-acyltransferase [EC:2.3.1.42]
A.lineatus17063-RA	K24051	186.87	667.5	1e-200	SprT-like domain-contaning protein Spartan
A.lineatus17065-RA	K21848	47.27	302.8	1.7e-90	lipid intermediate transporter
A.lineatus17062-RA	K19986	93.93	559.5	6.4e-168	exocyst complex component 8
A.lineatus17068-RA	K17521	185.3	439.7	8.3e-132	C-type lectin domain family 11 member A
A.lineatus17061-RA	K10649	368	782.7	1.8e-235	tripartite motif-containing protein 9/67
A.lineatus17078-RA	K09101	1187.17	2151.2	0	nuclear receptor coactivator 1 [EC:2.3.1.48]
A.lineatus17078-RA	K05969	88.57	229.1	3.9e-68	peptidyl-tRNA hydrolase PTRHD1 [EC:3.1.1.29]
A.lineatus17080-RA	K05702	495.73	913.6	1.2e-274	afadin
A.lineatus17084-RA	K19521	719.63	1373.7	0	regulatory factor X 6
A.lineatus17086-RA	K01315	751.9	1135	0	plasminogen [EC:3.4.21.7]
A.lineatus17083-RA	K18405	263.2	805.5	4.9e-242	tudor domain-containing protein 1/4/6/7
A.lineatus17087-RA	K08199	861.37	935.1	6.4e-282	MFS transporter, OCT family, solute carrier family 22 (organic cation transporter), member 2
A.lineatus17088-RA	K06564	170.67	2857.2	0	insulin-like growth factor 2 receptor
A.lineatus17093-RA	K08406	405.43	577.7	2.6e-174	12-(S)-hydroxy-5,8,10,14-eicosatetraenoic acid receptor
A.lineatus17101-RA	K11540	3199.1	4336.4	0	carbamoyl-phosphate synthase / aspartate carbamoyltransferase / dihydroorotase [EC:6.3.5.5 2.1.3.2 3.5.2.3]
A.lineatus17101-RA	K00609	251.43	375.2	1.6e-112	aspartate carbamoyltransferase catalytic subunit [EC:2.1.3.2]
A.lineatus17101-RA	K09525	160.83	331.5	1.8e-99	DnaJ homolog subfamily C member 5
A.lineatus17090-RA	K16600	430.63	763.8	8.2e-230	tubulin polyglutamylase TTLL2 [EC:6.3.2.-]
A.lineatus17102-RA	K10653	629.57	651.7	3.5e-196	tripartite motif-containing protein 54
A.lineatus17092-RA	K11502	177.37	242	6.5e-72	centromere protein J
A.lineatus17097-RA	K19676	304.07	1216.9	0	intraflagellar transport protein 172
A.lineatus17095-RA	K07304	42.7	218.4	7.4e-65	peptide-methionine (S)-S-oxide reductase [EC:1.8.4.11]
A.lineatus17098-RA	K19676	304.07	507	3.7e-152	intraflagellar transport protein 172
A.lineatus17100-RA	K19676	304.07	1041	0	intraflagellar transport protein 172
A.lineatus17113-RA	K23449	91.73	275.1	6.6e-82	triadin
A.lineatus17109-RA	K14689	482.43	543.1	1.7e-163	solute carrier family 30 (zinc transporter), member 2
A.lineatus17116-RA	K08756	248.37	269.9	6.7e-81	fatty acid-binding protein 7, brain
A.lineatus17116-RA	K08752	185.33	220	1.4e-65	fatty acid-binding protein 3, muscle and heart
A.lineatus17110-RA	K15200	209.6	678.3	7.4e-204	general transcription factor 3C polypeptide 2
A.lineatus17115-RA	K01128	366.07	565.2	5.9e-170	sphingomyelin phosphodiesterase acid-like 3 [EC:3.1.4.-]
A.lineatus17117-RA	K18729	245.77	428.9	1.3e-128	protein angel
A.lineatus17106-RA	K13348	177.87	255.2	4.1e-76	protein Mpv17
A.lineatus17105-RA	K23142	98.4	133.9	4.6e-39	urocortin
A.lineatus17114-RA	K28049	317.7	491.7	9.6e-148	clavesin
A.lineatus17127-RA	K09091	154.97	286.8	1.7e-85	hairy and enhancer of split related with YRPW motif
A.lineatus17121-RA	K24413	207.3	381.2	1.3e-114	cysteine-rich protein 2/3
A.lineatus17120-RA	K10481	247.37	1092.8	0	BTB/POZ domain-containing protein 9
A.lineatus17120-RA	K18774	131.43	202.2	6.8e-60	proline-rich nuclear receptor coactivator 1
A.lineatus17126-RA	K23355	148.13	562.6	3.8e-169	tubulinyl-Tyr carboxypeptidase [EC:3.4.17.17]
A.lineatus17119-RA	K24686	164.5	340.4	1e-101	AN1-type zinc finger protein 3
A.lineatus17118-RA	K00710	77.1	157.5	2.2e-46	polypeptide N-acetylgalactosaminyltransferase [EC:2.4.1.41]
A.lineatus17134-RA	K04153	428.23	506.9	2.7e-152	5-hydroxytryptamine receptor 1
A.lineatus17130-RA	K13160	1194.6	1267.7	0	heterogeneous nuclear ribonucleoprotein Q
A.lineatus17131-RA	K17926	399.77	1516.8	0	sorting nexin-14
A.lineatus17129-RA	K02178	533.37	973.3	8.5e-293	checkpoint serine/threonine-protein kinase [EC:2.7.11.1]
A.lineatus17132-RA	K19970	627.17	940.5	6.4e-283	5'-nucleotidase [EC:3.1.3.5]
A.lineatus17132-RA	K01081	49.27	61	4.5e-17	5'-nucleotidase [EC:3.1.3.5]
A.lineatus17128-RA	K01759	73.37	200.6	9.2e-60	lactoylglutathione lyase [EC:4.4.1.5]
A.lineatus17133-RA	K26086	75.17	356.4	9.9e-107	meiosis-specific protein MEI4
A.lineatus17139-RA	K26935	94.43	569.7	2e-171	cell cycle control protein 50
A.lineatus17138-RA	K27698	1381.6	1990.3	0	filamin-A-interacting protein 1
A.lineatus17140-RA	K02270	24.47	132.6	9.5e-39	cytochrome c oxidase subunit 7a
A.lineatus17136-RA	K10358	920.73	2194.5	0	myosin VI
A.lineatus17149-RA	K09344	568.7	570.8	2.2e-171	homeobox protein Nkx-2.4
A.lineatus17142-RA	K06530	1185.37	1544.5	0	CD109 antigen
A.lineatus17144-RA	K12869	135.77	951.6	1.6e-286	crooked neck
A.lineatus17145-RA	K12869	135.77	447.7	3.4e-134	crooked neck
A.lineatus17152-RA	K18164	260.13	629.7	3.4e-189	NADH dehydrogenase [ubiquinone] 1 alpha subcomplex assembly factor 7
A.lineatus17141-RA	K08132	1716.43	2619.4	0	collagen type XII alpha
A.lineatus17156-RA	K03469	93.33	227.1	1.4e-67	ribonuclease HI [EC:3.1.26.4]
A.lineatus17158-RA	K23193	740.2	1009.5	1.4e-303	myelin transcription factor 1-like protein
A.lineatus17143-RA	K25460	464.7	1573.4	0	cilia- and flagella-associated protein 61
A.lineatus17143-RA	K25795	105.2	383.8	7.3e-115	insulinoma-associated protein
A.lineatus17147-RA	K06934	46.9	201.1	7.1e-60	uncharacterized protein
A.lineatus17154-RA	K23784	819.2	878.4	1.8e-264	connector enhancer of kinase suppressor of Ras 3
A.lineatus17148-RA	K12619	774.67	1364.6	0	5'-3' exoribonuclease 2 [EC:3.1.13.-]
A.lineatus17159-RA	K09239	177.93	1276.5	0	human immunodeficiency virus type I enhancer-binding protein
A.lineatus17155-RA	K02993	76	426.3	1.8e-128	small subunit ribosomal protein S7e
A.lineatus17151-RA	K14832	197.93	1151.7	0	ribosome biogenesis protein MAK21
A.lineatus17153-RA	K06070	560.7	1585.7	0	protein kinase D [EC:2.7.11.13]
A.lineatus22412-RA	K09364	375.53	531.6	2.2e-159	POU domain transcription factor, class 2
A.lineatus21624-RA	K24492	396.87	889.5	8.6e-268	leucine-rich repeat neuronal protein 1/2/3
A.lineatus21630-RA	K26403	107.23	257.1	8.6e-77	cytosolic iron-sulfur assembly component 2
A.lineatus21635-RA	K10349	686.83	1186.7	0	protein fem-1 homolog B
A.lineatus21640-RA	K22565	80.6	220.5	1.1e-65	COMM domain containing 9
A.lineatus21651-RA	K00901	92.6	538.5	9.6e-162	diacylglycerol kinase (ATP) [EC:2.7.1.107]
A.lineatus21649-RA	K24644	377.1	1976.5	0	PR domain zinc finger protein 11 [EC:2.1.1.-]
A.lineatus21669-RA	K09671	603.77	628.8	4.2e-189	carbohydrate 6-sulfotransferase 6 [EC:2.8.2.-]
A.lineatus21664-RA	K03129	82.8	859.7	1.4e-258	transcription initiation factor TFIID subunit 4
A.lineatus21656-RA	K16550	1137.57	1330.3	0	protein fantom
A.lineatus21646-RA	K11662	323.83	812.3	1.3e-244	actin-related protein 6
A.lineatus21670-RA	K19362	93.7	520.1	2.3e-156	transmembrane protein 231
A.lineatus21657-RA	K05694	861.2	1094.3	0	receptor-type tyrosine-protein phosphatase beta [EC:3.1.3.48]
A.lineatus21657-RA	K12461	402.67	504.4	1.9e-151	fibroblast growth factor receptor substrate 2
A.lineatus21654-RA	K17985	146.43	1319	0	activating molecule in BECN1-regulated autophagy protein 1
A.lineatus21668-RA	K12593	41.7	202.5	3.1e-60	M-phase phosphoprotein 6, animal type
A.lineatus21629-RA	K19026	325.5	2206	0	spatacsin
A.lineatus21621-RA	K14303	112.13	1802.9	0	nuclear pore complex protein Nup160
A.lineatus21650-RA	K24651	131.7	921.8	1.4e-277	PHD finger protein 21A
A.lineatus21643-RA	K16547	155.3	876.4	7.2e-264	protein NEDD1
A.lineatus21639-RA	K02962	26.27	337.2	2.7e-101	small subunit ribosomal protein S17e
A.lineatus21636-RA	K06587	1513.6	1965.9	0	integrin alpha 11
A.lineatus21636-RA	K25531	137.37	174.6	1.5e-51	sperm axonemal maintenance protein CFAP97D1
A.lineatus21641-RA	K05305	677.33	1710.6	0	fucokinase [EC:2.7.1.52]
A.lineatus21644-RA	K19041	122.13	180.6	2.7e-53	E3 ubiquitin-protein ligase RNF38/44 [EC:2.3.2.27]
A.lineatus21655-RA	K21424	363.63	1397.3	0	NADPH oxidase 5 [EC:1.6.3.-]
A.lineatus21638-RA	K20411	73.13	325.3	3e-97	proline-rich protein 5
A.lineatus21648-RA	K04008	69.83	135.7	5.8e-40	CD59 antigen
A.lineatus21645-RA	K19528	104.77	300.7	6.9e-90	synaptonemal complex protein 3
A.lineatus21678-RA	K17931	339.73	412.8	6.6e-124	sorting nexin-20
A.lineatus21678-RA	K14801	50.57	299.2	2.9e-89	pre-rRNA-processing protein TSR4
A.lineatus21672-RA	K15440	295.23	551.7	1.3e-165	tRNA-specific adenosine deaminase 1 [EC:3.5.4.34]
A.lineatus21682-RA	K02449	557.87	747	2.9e-225	cyclin-dependent kinase 10 [EC:2.7.11.22]
A.lineatus21693-RA	K13958	800.83	992.6	8.7e-299	kelch-like protein 36
A.lineatus21690-RA	K01462	71.4	203.2	2.1e-60	peptide deformylase [EC:3.5.1.88]
A.lineatus21699-RA	K11114	176.87	428.9	1.6e-128	adrenocortical dysplasia protein
A.lineatus21700-RA	K09405	261.77	268.6	4.9e-80	forkhead box protein L
A.lineatus21674-RA	K10898	107.63	341.7	2.1e-102	fanconi anemia-associated protein
A.lineatus21677-RA	K17333	989.87	1169.5	0	nuclear factor of activated T-cells, cytoplasmic 3
A.lineatus21684-RA	K14343	339.83	480.6	2.7e-144	solute carrier family 10 (sodium/bile acid cotransporter), member 3/5
A.lineatus21695-RA	K27947	162.5	610.9	1.4e-183	MTOR-associated protein MEAK7
A.lineatus21680-RA	K24064	701.1	767.1	6e-231	beta-syntrophin
A.lineatus21681-RA	K12196	399.7	903	4.2e-272	vacuolar protein-sorting-associated protein 4
A.lineatus21665-RA	K18749	57.03	334.4	5.7e-100	protein LSM14
A.lineatus21689-RA	K17595	121.53	259.3	4e-77	spermatogenesis-associated protein 2
A.lineatus21683-RA	K12197	102.63	371.1	1.2e-111	charged multivesicular body protein 1
A.lineatus21694-RA	K28102	135.03	263.1	2.4e-78	coactosin
A.lineatus21676-RA	K05543	242.63	725.8	2.2e-218	tRNA-dihydrouridine synthase 2 [EC:1.3.1.91]
A.lineatus21673-RA	K05630	1430.27	1708.5	0	NEDD4-like E3 ubiquitin-protein ligase WWP2 [EC:2.3.2.26]
A.lineatus21663-RA	K09672	535.43	559.1	6.8e-168	carbohydrate 4-sulfotransferase 8 [EC:2.8.2.-]
A.lineatus21661-RA	K20168	597.6	807.1	7e-243	TBC1 domain family member 15
A.lineatus21666-RA	K01810	175.13	937.8	2.6e-282	glucose-6-phosphate isomerase [EC:5.3.1.9]
A.lineatus21692-RA	K00815	374.57	612.6	2.2e-184	tyrosine aminotransferase [EC:2.6.1.5]
A.lineatus21679-RA	K02098	114.13	733.7	1.1e-220	spire
A.lineatus21685-RA	K10888	185.63	1411	0	fanconi anemia group A protein
A.lineatus21662-RA	K00502	762.7	893	4.4e-269	tryptophan 5-monooxygenase [EC:1.14.16.4]
A.lineatus21662-RA	K00500	126.57	444.3	2.2e-133	phenylalanine-4-hydroxylase [EC:1.14.16.1]
A.lineatus21675-RA	K13782	945.53	965.6	4.8e-291	solute carrier family 7 (D/L-type amino acid transporter), member 10
A.lineatus21696-RA	K05859	1901.27	2003.2	0	phosphatidylinositol phospholipase C, gamma-2 [EC:3.1.4.11]
A.lineatus21667-RA	K13368	448.73	478.1	9.7e-144	17beta-estradiol 17-dehydrogenase / 3alpha(17beta)-hydroxysteroid dehydrogenase (NAD+) [EC:1.1.1.62 1.1.1.239]
A.lineatus21667-RA	K00019	184.2	299.7	2.3e-89	3-hydroxybutyrate dehydrogenase [EC:1.1.1.30]
A.lineatus21671-RA	K08341	139.83	156	4e-46	GABA(A) receptor-associated protein
A.lineatus21701-RA	K15743	786.63	787.3	4.6e-237	carboxylesterase 3/5 [EC:3.1.1.1]
A.lineatus21698-RA	K10453	472.4	1210.4	0	kelch-like protein 16 (gigaxonin)
A.lineatus22201-RA	K09103	202.63	271.7	8e-81	early B-cell factor
A.lineatus22207-RA	K19832	255.83	916.6	5.6e-276	nitric oxide-associated protein 1
A.lineatus22211-RA	K20165	1049.5	1681	0	TBC1 domain family member 2A
A.lineatus22210-RA	K06515	803.23	1155.7	0	solute carrier family 44 (choline transporter-like protein), member 1
A.lineatus22203-RA	K13213	250.1	403.2	1.2e-120	matrin 3
A.lineatus22216-RA	K03010	1382.23	2497.7	0	DNA-directed RNA polymerase II subunit RPB2 [EC:2.7.7.6]
A.lineatus22204-RA	K00901	92.6	557	2.5e-167	diacylglycerol kinase (ATP) [EC:2.7.1.107]
A.lineatus22212-RA	K15701	422.33	766.1	1.2e-230	E3 ubiquitin-protein ligase RNF130 [EC:2.3.2.27]
A.lineatus22218-RA	K22366	58.87	152.1	8.3e-45	thioredoxin reductase-like selenoprotein T
A.lineatus22219-RA	K22651	71.83	191.2	1.3e-56	E3 ubiquitin-protein ligase RNF4 [EC:2.3.2.27]
A.lineatus22213-RA	K19951	445.93	1743.2	0	TBC1 domain family member 8/9
A.lineatus22206-RA	K09222	231.5	1022.9	0	RE1-silencing transcription factor
A.lineatus22205-RA	K02580	1001.9	1187.4	0	nuclear factor NF-kappa-B p105 subunit
A.lineatus22220-RA	K16733	230.93	430.9	4.5e-129	Rac GTPase-activating protein 1
A.lineatus22215-RA	K14381	119.07	563.8	1.7e-169	sequestosome 1
A.lineatus22217-RA	K17797	227.23	463.8	1.9e-139	mitochondrial inner membrane protein COX18
A.lineatus21842-RA	K04495	376.6	580.8	1.8e-174	transcription factor SOX17 (SOX group F)
A.lineatus21842-RA	K09270	295.53	303.4	2e-90	transcription factor SOX7/8/10/18 (SOX group E/F)
A.lineatus21839-RA	K02876	45.73	209.4	3.8e-62	large subunit ribosomal protein L15
A.lineatus21837-RA	K16449	202.47	257.3	1.6e-76	regulator of G-protein signaling
A.lineatus21843-RA	K19538	206.6	452.8	1.1e-135	retinitis pigmentosa 1
A.lineatus21844-RA	K19538	206.6	208.9	3.6e-62	retinitis pigmentosa 1
A.lineatus21851-RA	K09368	193.43	316.2	3.2e-94	POU domain transcription factor, class 6
A.lineatus21854-RA	K18343	177.8	683.4	1.8e-205	ubiquitin thioesterase otulin [EC:3.4.19.12]
A.lineatus21859-RA	K03231	452.33	889.8	6.7e-268	elongation factor 1-alpha
A.lineatus21868-RA	K13855	1817.13	1906.1	0	solute carrier family 4 (anion exchanger), member 2
A.lineatus21845-RA	K11268	69.23	519.8	7.3e-156	N-acetyltransferase [EC:2.3.1.-]
A.lineatus21838-RA	K06128	420.87	487	1.1e-146	lysophospholipase I [EC:3.1.1.5]
A.lineatus21838-RA	K06130	337.9	369	8.5e-111	lysophospholipase II [EC:3.1.1.5]
A.lineatus21838-RA	K06999	104.03	193.6	1.9e-57	phospholipase/carboxylesterase
A.lineatus21866-RA	K08875	372	917.5	3.3e-276	nuclear receptor-binding protein
A.lineatus21862-RA	K16175	834.53	2109.9	0	protein scribble
A.lineatus21857-RA	K27976	162.6	723.8	6e-218	CYFIP-related Rac1 interactor
A.lineatus21846-RA	K20184	154.13	1264.6	0	vacuolar protein sorting-associated protein 41
A.lineatus21870-RA	K06185	757.6	1212.7	0	ATP-binding cassette, subfamily F, member 2
A.lineatus21870-RA	K06158	555.77	704.1	1.1e-211	ATP-binding cassette, subfamily F, member 3
A.lineatus21865-RA	K12838	174.5	946.8	2.6e-285	poly(U)-binding-splicing factor PUF60
A.lineatus21855-RA	K22734	147.23	1031.5	0	progressive ankylosis protein
A.lineatus21860-RA	K12488	393.87	1219.1	0	Arf-GAP with SH3 domain, ANK repeat and PH domain-containing protein
A.lineatus21871-RA	K03419	1181.97	1368.8	0	chondroitin polymerizing factor 2 [EC:2.4.1.226]
A.lineatus21871-RA	K00747	905.13	937.5	3.1e-282	chondroitin polymerizing factor [EC:2.4.1.175 2.4.1.226]
A.lineatus21878-RA	K19400	63.87	499.9	2.6e-150	leucine zipper transcription factor-like protein 1
A.lineatus21873-RA	K12236	485.83	585.9	7.9e-176	transcriptional repressor NF-X1
A.lineatus21872-RA	K11650	367.83	951.8	2.8e-286	SWI/SNF-related matrix-associated actin-dependent regulator of chromatin subfamily D
A.lineatus21877-RA	K09533	711.07	3790	0	DnaJ homolog subfamily C member 13
A.lineatus21877-RA	K10728	281.57	1073.6	0	topoisomerase (DNA) II binding protein 1
A.lineatus14807-RA	K16467	237.93	318.7	3.3e-95	centlein
A.lineatus14808-RA	K16467	237.93	1090.6	0	centlein
A.lineatus14810-RA	K11247	200.9	454.4	2.2e-136	endophilin-A
A.lineatus14816-RA	K04986	1045.67	1284.8	0	polycystin 2
A.lineatus14813-RA	K18647	382.57	437.9	9.2e-132	acidic leucine-rich nuclear phosphoprotein 32 family member B
A.lineatus14811-RA	K09398	271.63	455.2	1.9e-136	forkhead box protein E
A.lineatus14819-RA	K10614	1631.33	2238.4	0	E3 ubiquitin-protein ligase HERC3 [EC:2.3.2.26]
A.lineatus14826-RA	K23538	80.63	237.3	1.5e-70	ELMO domain-containing protein
A.lineatus14831-RA	K15701	422.33	491.8	1.4e-147	E3 ubiquitin-protein ligase RNF130 [EC:2.3.2.27]
A.lineatus14827-RA	K15103	334.33	639.5	2.8e-192	solute carrier family 25 (mitochondrial uncoupling protein), member 8/9
A.lineatus14814-RA	K13887	659.07	828	1.5e-249	coronin-2
A.lineatus14812-RA	K21764	142.63	1078	0	sperm-associated antigen 5
A.lineatus14812-RA	K22900	82.8	470.5	3e-141	tRNA (adenine37-N6)-methyltransferase [EC:2.1.1.-]
A.lineatus14818-RA	K17505	291.1	691.9	2.1e-208	protein phosphatase 1K [EC:3.1.3.16]
A.lineatus14815-RA	K24983	250.23	471.6	1.9e-141	Ras GTPase-activating protein-binding protein 2
A.lineatus14815-RA	K20361	137.53	338	5e-101	intracellular protein transport protein USO1
A.lineatus14834-RA	K01109	678.9	1053.2	0	inositol polyphosphate-4-phosphatase [EC:3.1.3.66]
A.lineatus14817-RA	K05681	591.67	672.5	3.1e-202	ATP-binding cassette, subfamily G (WHITE), member 2
A.lineatus14829-RA	K19951	445.93	1778.2	0	TBC1 domain family member 8/9
A.lineatus14823-RA	K01362	454.57	572.1	8.5e-172	ovochymase [EC:3.4.21.-]
A.lineatus14839-RA	K11654	812.47	1698.5	0	SWI/SNF-related matrix-associated actin-dependent regulator of chromatin subfamily A member 5 [EC:5.6.2.-]
A.lineatus14838-RA	K11854	283.13	668.7	8.7e-201	ubiquitin carboxyl-terminal hydrolase 35/38 [EC:3.4.19.12]
A.lineatus14837-RA	K09593	556.87	1002.5	9.2e-302	GRB2-associated-binding protein 1
A.lineatus14842-RA	K23380	2525.27	2542.6	0	FRAS1-related extracelluar matrix protein 1/2
A.lineatus14851-RA	K07588	257.5	613	4.7e-184	GTPase [EC:3.6.5.-]
A.lineatus14845-RA	K06231	768.93	1428.5	0	hedgehog interacting protein
A.lineatus14850-RA	K04676	991.67	1045.6	0	mothers against decapentaplegic homolog 1
A.lineatus14856-RA	K12625	95.67	185.3	2.4e-55	U6 snRNA-associated Sm-like protein LSm6
A.lineatus14853-RA	K27104	1023.33	1077.8	0	zinc finger protein 827
A.lineatus14859-RA	K09366	249	576.1	2.6e-173	POU domain transcription factor, class 4
A.lineatus14862-RA	K14360	81.53	120.1	3.8e-35	organic solute transporter subunit alpha
A.lineatus14861-RA	K04197	656.23	761.2	1.7e-229	endothelin receptor type A
A.lineatus14864-RA	K13736	1228.8	1317.2	0	Rho GTPase-activating protein 10
A.lineatus14863-RA	K19737	339.73	1133.7	0	type II protein arginine methyltransferase [EC:2.1.1.320]
A.lineatus14870-RA	K08805	672.97	1089.8	0	doublecortin-like kinase 1/2 [EC:2.7.11.1]
A.lineatus14876-RA	K02984	72	542	3.9e-163	small subunit ribosomal protein S3Ae
A.lineatus14877-RA	K23714	197.07	1003.9	5.7e-302	SH3 domain-containing protein 19
A.lineatus14878-RA	K23841	66.3	213.6	1.7e-63	clarin
A.lineatus14879-RA	K23404	251.1	948.5	1.1e-285	transmembrane anterior posterior transformation protein 1
A.lineatus14881-RA	K25535	57.13	202.2	5.9e-60	fibroblast growth factor-binding protein
A.lineatus14880-RA	K06532	651.43	906.5	7.7e-273	prominin 1
A.lineatus14886-RA	K10656	141.6	402.4	6.8e-121	E3 ubiquitin-protein ligase MARCH1/8 [EC:2.3.2.27]
A.lineatus14883-RA	K24422	844.9	1609.7	0	LIM and calponin homology domains-containing protein 1
A.lineatus14883-RA	K05611	345.07	369.9	4e-111	ubiquitin carboxyl-terminal hydrolase L1 [EC:3.4.19.12]
A.lineatus14883-RA	K05609	207.03	255	3.5e-76	ubiquitin carboxyl-terminal hydrolase L3 [EC:3.4.19.12]
A.lineatus14885-RA	K25737	70.87	79.8	5.9e-23	small integral membrane protein 31
A.lineatus14887-RA	K14860	53.8	293.1	8.2e-88	translation machinery-associated protein 16
A.lineatus14882-RA	K16646	539.6	545.2	3.8e-164	annexin A5
A.lineatus14890-RA	K10260	484.23	1076.7	0	F-box and WD-40 domain protein 7
A.lineatus14894-RA	K11269	270.4	902.2	2.1e-271	chromosome transmission fidelity protein 18
A.lineatus14891-RA	K02434	419.47	741.6	3.3e-223	aspartyl-tRNA(Asn)/glutamyl-tRNA(Gln) amidotransferase subunit B [EC:6.3.5.6 6.3.5.7]
A.lineatus14892-RA	K26420	534.7	1259.2	0	FHF complex subunit HOOK interacting protein 1
A.lineatus14898-RA	K04694	167.77	320.5	9e-96	suppressor of cytokine signaling 1
A.lineatus14897-RA	K21952	310.87	986.4	1.3e-296	CASK-interacting protein
A.lineatus14896-RA	K04547	70.57	120.6	1.7e-35	guanine nucleotide-binding protein G(I)/G(S)/G(O) subunit gamma-13
A.lineatus14903-RA	K10624	386.83	1030.5	0	E3 ubiquitin-protein ligase RBBP6 [EC:2.3.2.27]
A.lineatus14899-RA	K18194	41.37	78.7	2.2e-22	up-regulated during skeletal muscle growth protein 5
A.lineatus14907-RA	K19363	33.23	96.5	8e-28	lipopolysaccharide-induced tumor necrosis factor-alpha factor
A.lineatus14917-RA	K02176	383.83	553.9	1.6e-166	secreted frizzled-related protein 2
A.lineatus14916-RA	K28082	169.77	558.5	8.2e-168	TNFAIP3-interacting protein 2
A.lineatus14913-RA	K26412	698.13	1578.3	0	FH2 domain-containing protein 1
A.lineatus14912-RA	K11997	548.93	811.6	6e-244	tripartite motif-containing protein 2/3
A.lineatus14914-RA	K20314	103.97	534.5	1e-160	arfaptin
A.lineatus14919-RA	K16507	1805.4	3921.3	0	protocadherin-16/23
A.lineatus14927-RA	K05401	909.67	951.8	1.3e-286	toll-like receptor 3
A.lineatus14929-RA	K07427	741.23	811.7	2.6e-244	docosahexaenoic acid omega-hydroxylase [EC:1.14.14.79]
A.lineatus14929-RA	K15001	547.57	713.6	1.4e-214	cytochrome P450 family 4 [EC:1.14.-.-]
A.lineatus14925-RA	K23353	243.4	502	1.2e-150	PDZ and LIM domain protein 1/2/3/4
A.lineatus14922-RA	K03905	378.17	658.8	1.3e-198	fibrinogen gamma chain
A.lineatus14921-RA	K12862	244.73	807.3	3.5e-243	pleiotropic regulator 1
A.lineatus14926-RA	K23708	868.6	1489.3	0	sorbin and SH3 domain-containing protein 2
A.lineatus14923-RA	K00678	141.13	288.5	2.4e-86	phosphatidylcholine-retinol O-acyltransferase [EC:2.3.1.135]
A.lineatus14923-RA	K16817	180.37	199.1	3.4e-59	HRAS-like suppressor 3 [EC:3.1.1.32 3.1.1.4]
A.lineatus14930-RA	K04285	531.67	551.4	6.3e-166	melatonin receptor type 1A
A.lineatus14932-RA	K16506	1963.53	3986.1	0	protocadherin Fat 1/2/3
A.lineatus14933-RA	K13122	70.97	444.4	1.1e-133	protein FRG1
A.lineatus14934-RA	K12348	393.2	631.9	2.2e-190	acid ceramidase [EC:3.5.1.23]
A.lineatus14938-RA	K02187	408.93	439.1	6.3e-132	caspase 3 [EC:3.4.22.56]
A.lineatus14937-RA	K20456	789	1042.5	0	oxysterol-binding protein 1
A.lineatus14936-RA	K11984	89	832.9	1.8e-250	U4/U6.U5 tri-snRNP-associated protein 1
A.lineatus14935-RA	K16537	345.83	2485.8	0	pericentriolar material 1 protein
A.lineatus14946-RA	K14570	187.83	223	4.1e-66	RNA exonuclease [EC:3.1.-.-]
A.lineatus14945-RA	K18417	253.73	593.1	1.9e-178	ERI1 exoribonuclease 2 [EC:3.1.-.-]
A.lineatus14945-RA	K06963	45.7	478	2e-143	tRNA acetyltransferase TAN1
A.lineatus14943-RA	K15199	219.2	2305.3	0	general transcription factor 3C polypeptide 1
A.lineatus14944-RA	K02157	836.37	1127.8	0	axin 1
A.lineatus14948-RA	K17567	1047.53	1349.5	0	protein phosphatase 1 regulatory subunit 28
A.lineatus14947-RA	K01148	108	753.4	8.2e-227	poly(A)-specific ribonuclease [EC:3.1.13.4]
A.lineatus14951-RA	K05948	92.77	409.2	6e-123	fringe [EC:2.4.1.222]
A.lineatus14952-RA	K22641	63.7	697.1	7.5e-210	protein tweety
A.lineatus14949-RA	K06679	250.7	768.6	2.9e-231	mitotic spindle assembly checkpoint protein MAD1
A.lineatus14957-RA	K06631	752.43	824.5	4e-248	polo-like kinase 1 [EC:2.7.11.21]
A.lineatus14955-RA	K23551	779.13	866.9	9.9e-261	fascin 1
A.lineatus14958-RA	K10897	164.23	888.8	3.1e-267	partner and localizer of BRCA2
A.lineatus14954-RA	K24677	144.87	622	1e-186	IQ domain-contaning protein E
A.lineatus14959-RA	K11150	389.47	567.9	7.8e-171	retinol dehydrogenase 8 [EC:1.1.1.-]
A.lineatus14970-RA	K10284	174.27	899.5	1.1e-270	F-box and leucine-rich repeat protein 18
A.lineatus14971-RA	K17710	228.77	510.1	3.9e-153	pentatricopeptide repeat domain-containing protein 1
A.lineatus14965-RA	K05730	245.1	1147.5	0	guanine nucleotide exchange factor VAV
A.lineatus14962-RA	K25409	374.13	426.8	4.6e-128	microfibrillar-associated protein 4
A.lineatus14967-RA	K09578	159.1	335.5	1.8e-100	peptidyl-prolyl cis-trans isomerase NIMA-interacting 1 [EC:5.2.1.8]
A.lineatus14966-RA	K13113	45.63	178	4.1e-53	ubiquitin-like protein 5
A.lineatus14963-RA	K23688	887	1031.5	0	breast cancer anti-estrogen resistance protein 3
A.lineatus14972-RA	K23611	145.47	946.3	8.1e-285	guanine nucleotide exchange protein SMCR8
A.lineatus14974-RA	K10361	1101.93	3548.4	0	myosin XV
A.lineatus14973-RA	K23507	148.9	683.3	9.8e-206	mitochondrial dynamics protein MID51/49
A.lineatus14973-RA	K10767	173.5	309.1	2.8e-92	mRNA N6-methyladenine demethylase [EC:1.14.11.53]
A.lineatus14978-RA	K27699	54.4	274.9	4.5e-82	HUWE1-associated protein modifying stress responses 1
A.lineatus14979-RA	K27699	54.4	70.1	8.8e-20	HUWE1-associated protein modifying stress responses 1
A.lineatus14983-RA	K05757	117.03	725.8	1.2e-218	actin related protein 2/3 complex, subunit 1A/1B
A.lineatus14984-RA	K26418	1023.9	1349.2	0	Ras-associating and dilute domain-containing protein
A.lineatus14984-RA	K11064	198.77	239.2	2.8e-71	monocyte to macrophage differentiation protein
A.lineatus14987-RA	K07424	675.03	694.3	1.1e-208	cytochrome P450 family 3 subfamily A [EC:1.14.14.1]
A.lineatus14985-RA	K09404	205.03	693.5	2.3e-208	forkhead box protein K
A.lineatus14990-RA	K16353	634.1	1814.6	0	protein sidekick
A.lineatus14997-RA	K04346	627.93	668	1.8e-201	guanine nucleotide-binding protein subunit alpha-12
A.lineatus15003-RA	K23112	143.97	800.9	8.2e-241	BRCA1-associated ATM activator 1
A.lineatus15006-RA	K23930	380.77	621.5	8.2e-187	protein FAM83
A.lineatus15008-RA	K13293	451	1126.7	0	cAMP-specific phosphodiesterase 4 [EC:3.1.4.53]
A.lineatus15008-RA	K24637	424.43	566.3	5.1e-170	zinc finger BED domain-containing protein 1 (E3 SUMO-protein ligase ZBED1) [EC:2.3.2.-]
A.lineatus15008-RA	K09554	78.07	557.1	1.2e-167	cell division cycle protein 37
A.lineatus15002-RA	K03253	467.43	1269.7	0	translation initiation factor 3 subunit B
A.lineatus15009-RA	K12404	213.87	738.6	5.6e-222	ADP-ribosylation factor-binding protein GGA
A.lineatus15009-RA	K01885	305	618.7	8.3e-186	glutamyl-tRNA synthetase [EC:6.1.1.17]
A.lineatus14998-RA	K08852	212.73	1055.3	0	serine/threonine-protein kinase/endoribonuclease IRE1 [EC:2.7.11.1 3.1.26.-]
A.lineatus15000-RA	K04742	350.87	848.9	1.5e-256	chondroitin 4-sulfotransferase 12 [EC:2.8.2.5]
A.lineatus15000-RA	K01017	493.13	562	3.7e-169	chondroitin 4-sulfotransferase 11 [EC:2.8.2.5]
A.lineatus14999-RA	K04742	350.87	426.9	2.4e-128	chondroitin 4-sulfotransferase 12 [EC:2.8.2.5]
A.lineatus15001-RA	K04742	350.87	826.6	8.9e-250	chondroitin 4-sulfotransferase 12 [EC:2.8.2.5]
A.lineatus15001-RA	K01017	493.13	535.4	4.6e-161	chondroitin 4-sulfotransferase 11 [EC:2.8.2.5]
A.lineatus15010-RA	K20733	96.57	233.2	1.8e-69	mesothelin
A.lineatus15013-RA	K12316	1270.37	1532.3	0	lysosomal alpha-glucosidase [EC:3.2.1.20]
A.lineatus15011-RA	K15684	249.93	786.7	4.6e-237	bifunctional apoptosis regulator
A.lineatus15018-RA	K17492	88.63	677.4	2.4e-203	ubinuclein
A.lineatus15021-RA	K22986	812.53	984.4	8.3e-297	G protein-coupled receptor 108
A.lineatus15021-RA	K22985	192.87	713	1.1e-214	G protein-coupled receptor 107
A.lineatus15016-RA	K09328	164.5	227	3.1e-67	homeobox protein Unc-4
A.lineatus15029-RA	K09233	318.03	502.7	1e-150	zinc finger protein GLIS2
A.lineatus15031-RA	K07820	397.47	425.6	7.3e-128	beta-1,3-galactosyltransferase 2 [EC:2.4.1.86]
A.lineatus15030-RA	K07820	397.47	500.4	1.4e-150	beta-1,3-galactosyltransferase 2 [EC:2.4.1.86]
A.lineatus15032-RA	K07820	397.47	411.3	1.6e-123	beta-1,3-galactosyltransferase 2 [EC:2.4.1.86]
A.lineatus15023-RA	K17493	157.83	789.2	4.4e-237	calmodulin-regulated spectrin-associated protein
A.lineatus15028-RA	K11722	1198.97	1931.3	0	bromodomain-containing protein 4
A.lineatus15028-RA	K15978	523.87	745.8	2.6e-224	A-kinase anchor protein 8-like protein
A.lineatus15026-RA	K04291	548.1	603.3	1.4e-181	lysophosphatidic acid receptor 2
A.lineatus15033-RA	K24500	377.2	1006.2	4.2e-303	vasorin
A.lineatus15035-RA	K09504	437.93	606.6	2.4e-182	DnaJ homolog subfamily A member 3
A.lineatus15038-RA	K16343	354.9	1188.5	0	calcium-independent phospholipase A2 [EC:3.1.1.4]
A.lineatus15036-RA	K04359	222.5	300.6	6.2e-90	platelet-derived growth factor subunit A
A.lineatus15049-RA	K08012	202.93	649.3	1e-195	neutrophil cytosolic factor 4
A.lineatus15039-RA	K11453	406.63	417.5	4.8e-125	chromobox protein 6
A.lineatus15041-RA	K10412	100.9	228.4	1.9e-68	dynein axonemal light chain 4
A.lineatus15040-RA	K25710	627.33	674.6	8.5e-203	neuronal pentraxin receptor
A.lineatus15047-RA	K23645	384.27	743.2	1.7e-223	BAI1-associated protein 2-like protein 2
A.lineatus15051-RA	K19347	306.37	489.5	1.3e-146	SUN domain-containing protein 1/2
A.lineatus15056-RA	K01011	190.03	350.7	5.3e-105	thiosulfate/3-mercaptopyruvate sulfurtransferase [EC:2.8.1.1 2.8.1.2]
A.lineatus15056-RA	K05069	191.2	316.6	1.5e-94	interleukin 2 receptor beta
A.lineatus15054-RA	K04374	157.47	279.8	2.3e-83	cyclic AMP-dependent transcription factor ATF-4
A.lineatus15055-RA	K26536	44.27	161.5	8e-48	active regulator of SIRT1
A.lineatus15063-RA	K07934	158.33	344	2.9e-103	intraflagellar transport protein 27
A.lineatus15059-RA	K19470	182.2	465.4	1.1e-139	complement C1q tumor necrosis factor-related protein 1/6/8
A.lineatus15058-RA	K09637	667.77	1098.8	0	transmembrane protease serine 6 [EC:3.4.21.-]
A.lineatus15060-RA	K00737	68.67	692	2.5e-208	beta-1,4-mannosyl-glycoprotein beta-1,4-N-acetylglucosaminyltransferase [EC:2.4.1.144]
A.lineatus15061-RA	K04403	132.9	744	5.7e-224	TAK1-binding protein 1
A.lineatus15068-RA	K03926	32.13	242.4	2.2e-72	periplasmic divalent cation tolerance protein
A.lineatus15069-RA	K18441	304.5	739.4	8.2e-223	cytohesin
A.lineatus15070-RA	K23930	380.77	522.5	7.2e-157	protein FAM83
A.lineatus15071-RA	K04856	3067.67	3163.2	0	voltage-dependent calcium channel T type alpha-1I
A.lineatus15075-RA	K24887	746.8	1108.8	0	GTP-binding protein 1
A.lineatus15073-RA	K04241	250.43	289.8	1.7e-86	urotensin 2 receptor
A.lineatus15072-RA	K23781	173.7	682.6	1.2e-205	Arf-GAP with dual PH domain-containing protein
A.lineatus15074-RA	K06830	180.1	205.7	2.6e-61	galectin-1
A.lineatus15076-RA	K17568	1036.07	1699.2	0	protein phosphatase 1 regulatory subunit 29
A.lineatus15081-RA	K10486	356.93	987	2.2e-297	BTB/POZ domain-containing protein 14
A.lineatus15079-RA	K12311	1243.47	1563.5	0	lysosomal alpha-mannosidase [EC:3.2.1.24]
A.lineatus15080-RA	K00555	126.13	764.4	5e-230	tRNA (guanine26-N2/guanine27-N2)-dimethyltransferase [EC:2.1.1.215 2.1.1.216]
A.lineatus15077-RA	K05948	92.77	209.1	3.5e-62	fringe [EC:2.4.1.222]
A.lineatus15083-RA	K25409	374.13	380.6	5.1e-114	microfibrillar-associated protein 4
A.lineatus15091-RA	K13124	281.97	572.6	2.4e-172	mitogen-activated protein kinase organizer 1
A.lineatus15094-RA	K13115	109.97	570.9	1.1e-171	coiled-coil domain-containing protein 130
A.lineatus15097-RA	K06467	237.8	498.1	1.8e-149	CD22 antigen
A.lineatus15092-RA	K25416	183	247.4	9.7e-74	persephin
A.lineatus15103-RA	K14454	625.4	775.3	1.3e-233	aspartate aminotransferase, cytoplasmic [EC:2.6.1.1]
A.lineatus15101-RA	K15113	253.43	563.6	1.3e-169	solute carrier family 25 (mitochondrial iron transporter), member 28/37
A.lineatus15099-RA	K21554	98.2	354.2	9.2e-106	CREB3 regulatory factor
A.lineatus15105-RA	K18123	311.47	447.8	2e-134	4-hydroxy-2-oxoglutarate aldolase [EC:4.1.3.16]
A.lineatus15098-RA	K02153	32.87	49.1	2.7e-13	V-type H+-transporting ATPase subunit e
A.lineatus15102-RA	K09343	367.23	464.1	3.5e-139	homeobox protein Nkx-2.3
A.lineatus15100-RA	K14643	1053.9	1054.8	0	ectonucleoside triphosphate diphosphohydrolase 7 [EC:3.6.1.-]
A.lineatus15096-RA	K06467	237.8	674.3	8.5e-203	CD22 antigen
A.lineatus15104-RA	K16302	197.87	845.3	1.4e-254	metal transporter CNNM
A.lineatus20630-RA	K02738	342.83	442.9	3.4e-133	20S proteasome subunit beta 1 [EC:3.4.25.1]
A.lineatus20620-RA	K01540	281.97	310.5	6.9e-93	sodium/potassium-transporting ATPase subunit beta
A.lineatus20661-RA	K03357	79.93	375.5	1.5e-112	anaphase-promoting complex subunit 10
A.lineatus20657-RA	K26420	534.7	671.3	1.2e-201	FHF complex subunit HOOK interacting protein 1
A.lineatus20651-RA	K14360	81.53	108.1	1.7e-31	organic solute transporter subunit alpha
A.lineatus20627-RA	K05759	33.63	41.2	6.6e-11	profilin
A.lineatus20625-RA	K12336	63.6	104.1	6.5e-30	natriuretic peptide C
A.lineatus20660-RA	K06174	305.43	1298.9	0	ATP-binding cassette, sub-family E, member 1
A.lineatus20662-RA	K10260	484.23	959.5	3.5e-289	F-box and WD-40 domain protein 7
A.lineatus20626-RA	K01689	252.47	850.8	2.4e-256	enolase 1/2/3 [EC:4.2.1.11]
A.lineatus20615-RA	K03259	34.3	322.3	1.5e-96	translation initiation factor 4E
A.lineatus20642-RA	K27103	103.27	954.1	3.3e-287	serrate RNA effector molecule
A.lineatus20621-RA	K06752	133.33	257	1.2e-76	MHC class II antigen
A.lineatus20622-RA	K23311	124.5	1054.1	0	CST complex subunit CTC1
A.lineatus20628-RA	K15104	346	515.4	5.5e-155	solute carrier family 25 (mitochondrial oxoglutarate transporter), member 11
A.lineatus20638-RA	K11663	54.43	242	2.9e-72	zinc finger HIT domain-containing protein 1
A.lineatus20664-RA	K20314	103.97	458.6	1.1e-137	arfaptin
A.lineatus20663-RA	K26412	698.13	965.2	3e-290	FH2 domain-containing protein 1
A.lineatus20629-RA	K20300	101.1	206.9	1.6e-61	trafficking protein particle complex subunit 1
A.lineatus20613-RA	K13236	300.7	402.8	6.5e-121	2,4-dienoyl-CoA reductase [(3E)-enoyl-CoA-producing], mitochondrial [EC:1.3.1.124]
A.lineatus20624-RA	K21596	115.63	507.4	4.2e-152	calmodulin-binding transcription activator
A.lineatus20645-RA	K13718	583.67	851.8	4e-256	OTU domain-containing protein 4 [EC:3.4.19.12]
A.lineatus20645-RA	K07432	140.93	162.7	6.1e-48	beta-1,4-N-acetylglucosaminyltransferase [EC:2.4.1.141]
A.lineatus20632-RA	K15190	118.27	545.6	7.4e-164	7SK snRNA methylphosphate capping enzyme [EC:2.1.1.-]
A.lineatus20641-RA	K19682	78.7	463.3	5.3e-139	intraflagellar transport protein 46
A.lineatus20655-RA	K23714	197.07	524.6	3.8e-157	SH3 domain-containing protein 19
A.lineatus20648-RA	K14347	135.7	251.1	9.5e-75	solute carrier family 10 (sodium/bile acid cotransporter), member 7
A.lineatus20682-RA	K06472	261.97	262.4	3.5e-78	low affinity immunoglobulin gamma Fc receptor II-a
A.lineatus20671-RA	K17505	291.1	635.9	2e-191	protein phosphatase 1K [EC:3.1.3.16]
A.lineatus20666-RA	K15701	422.33	487.8	2.4e-146	E3 ubiquitin-protein ligase RNF130 [EC:2.3.2.27]
A.lineatus20680-RA	K11247	200.9	410.4	4.8e-123	endophilin-A
A.lineatus20668-RA	K13617	113.7	432.2	1.6e-129	protein phosphatase methylesterase 1 [EC:3.1.1.89]
A.lineatus20686-RA	K11997	548.93	720.6	1.9e-216	tripartite motif-containing protein 2/3
A.lineatus20694-RA	K10392	1129.03	1269.7	0	kinesin family member 1
A.lineatus20689-RA	K23994	158.9	745.7	4.2e-224	solute carrier family 9B (sodium/hydrogen exchanger), member 1/2
A.lineatus20693-RA	K06261	237.9	501.9	1.1e-150	platelet glycoprotein Ib alpha chain
A.lineatus20687-RA	K03334	430.93	720	8.6e-217	L-amino-acid oxidase [EC:1.4.3.2]
A.lineatus20685-RA	K15698	118.27	659.2	8.9e-199	RING finger protein 121/175
A.lineatus20691-RA	K04948	1145.4	1235.2	0	cyclic nucleotide gated channel alpha 1
A.lineatus20691-RA	K15683	512.5	748.7	3.8e-225	NF-X1-type zinc finger protein NFXL1
A.lineatus20690-RA	K09614	429.5	554.7	2.1e-166	atrial natriuretic peptide-converting enzyme [EC:3.4.21.-]
A.lineatus20705-RA	K27909	126.53	259.6	1.3e-77	ceramide-1-phosphate transfer protein
A.lineatus20702-RA	K10631	106.5	755.8	4.2e-227	E3 ubiquitin-protein ligase Topors [EC:2.3.2.27]
A.lineatus20697-RA	K00512	517.77	770.9	3.3e-232	steroid 17alpha-monooxygenase / 17alpha-hydroxyprogesterone deacetylase [EC:1.14.14.19 1.14.14.32]
A.lineatus20703-RA	K03344	212.53	329.5	1.5e-98	Dvl-binding protein IDAX
A.lineatus20698-RA	K24775	84.87	305.4	4.4e-91	WW domain-binding protein 1
A.lineatus20710-RA	K24943	75.27	737.3	5.4e-222	tetratricopeptide repeat protein 39
A.lineatus20710-RA	K24750	139.53	551.4	6.2e-166	WD repeat-containing protein 55
A.lineatus20706-RA	K04714	394.5	465.4	1.2e-139	sphingomyelin synthase / phosphatidylethanolamine phospholipase C [EC:2.7.8.27 3.1.4.62]
A.lineatus20708-RA	K02165	71.23	280.3	1.2e-83	dickkopf 1/2/4
A.lineatus20712-RA	K24146	199.97	340.5	1.2e-101	zinc finger protein basonuclin
A.lineatus20718-RA	K28157	143.33	245	1e-72	dachshund
A.lineatus20716-RA	K08838	478.43	539.1	4.5e-162	serine/threonine-protein kinase 24/25/MST4 [EC:2.7.11.1]
A.lineatus20719-RA	K28157	143.33	298.3	7.4e-89	dachshund
A.lineatus20715-RA	K20029	215.47	277.4	7.1e-83	palmitoyltransferase ZDHHC3/7/25 [EC:2.3.1.225]
A.lineatus20717-RA	K23971	685.77	889.9	6.1e-268	FERM domain-containing protein 7
A.lineatus20721-RA	K22816	87.27	334.7	2.8e-100	protein canopy 3/4
A.lineatus20722-RA	K04968	1387.67	1408.4	0	transient receptor potential cation channel subfamily C member 5
A.lineatus20723-RA	K23994	158.9	469	1.3e-140	solute carrier family 9B (sodium/hydrogen exchanger), member 1/2
A.lineatus20726-RA	K03903	338.47	608.2	1.1e-182	fibrinogen alpha chain
A.lineatus20729-RA	K04205	425.9	444.7	1.9e-133	neuropeptide Y receptor type 2
A.lineatus20732-RA	K00678	141.13	405.3	6.1e-122	phosphatidylcholine-retinol O-acyltransferase [EC:2.3.1.135]
A.lineatus20730-RA	K25082	751.23	766.5	2e-230	RNA-binding protein 46
A.lineatus20731-RA	K00678	141.13	322.2	1.3e-96	phosphatidylcholine-retinol O-acyltransferase [EC:2.3.1.135]
A.lineatus20736-RA	K13084	111.33	274.6	4.9e-82	phosphatidylinositol-4,5-bisphosphate 4-phosphatase [EC:3.1.3.78]
A.lineatus20738-RA	K24692	240.57	613.7	4.3e-184	zinc finger protein 638
A.lineatus20725-RA	K03904	638.47	841.3	9.5e-254	fibrinogen beta chain
A.lineatus20737-RA	K24692	240.57	341.6	4.9e-102	zinc finger protein 638
A.lineatus20744-RA	K12664	733.37	1032.6	0	cytochrome P450 family 26 subfamily B [EC:1.14.14.-]
A.lineatus16558-RA	K06230	1850.9	2010.6	0	zinc finger protein GLI3
A.lineatus16563-RA	K01794	806.07	1511.2	0	chondroitin-glucuronate 5-epimerase [EC:5.1.3.19]
A.lineatus16561-RA	K09585	240.9	800.7	3.9e-241	protein disulfide-isomerase [EC:5.3.4.1]
A.lineatus16573-RA	K01242	329.7	733.3	2.6e-221	ADP-ribosyl cyclase 1 [EC:3.2.2.6 2.4.99.20]
A.lineatus16578-RA	K08819	501.1	788.3	2.5e-237	cyclin-dependent kinase 12/13 [EC:2.7.11.22 2.7.11.23]
A.lineatus16578-RA	K07834	421.93	433	4e-130	Ras-related protein Ral-A
A.lineatus16559-RA	K08827	363.53	979.1	1.1e-294	serine/threonine-protein kinase PRP4 [EC:2.7.11.1]
A.lineatus16576-RA	K10273	308.73	688.9	4.8e-207	F-box and leucine-rich repeat protein 7
A.lineatus16577-RA	K15144	286.33	504.1	5e-151	mediator of RNA polymerase II transcription subunit 1
A.lineatus16572-RA	K01092	209.27	670.2	6.1e-202	myo-inositol-1(or 4)-monophosphatase [EC:3.1.3.25]
A.lineatus16582-RA	K01672	305.2	347.8	4e-104	carbonic anhydrase [EC:4.2.1.1]
A.lineatus16583-RA	K11153	504.27	541.1	1.1e-162	retinol dehydrogenase 12 [EC:1.1.1.300]
A.lineatus16587-RA	K16309	337.7	490.3	6e-147	serine/threonine-protein kinase greatwall [EC:2.7.11.36]
A.lineatus16586-RA	K08955	810.1	919.1	9.8e-277	ATP-dependent metalloprotease [EC:3.4.24.-]
A.lineatus16588-RA	K27288	140.3	433.4	4.4e-130	acyl-CoA-binding domain-containing protein 4/5
A.lineatus16589-RA	K23649	789.1	841.7	1.5e-253	abl interactor 1
A.lineatus16591-RA	K17704	721.6	932.3	1e-280	amyloid beta A4 precursor protein-binding family B member 1-interacting protein
A.lineatus16590-RA	K12504	445.23	714.6	3.4e-215	decaprenyl-diphosphate synthase subunit 1 [EC:2.5.1.91]
A.lineatus16593-RA	K01580	361.23	740.9	7.4e-223	glutamate decarboxylase [EC:4.1.1.15]
A.lineatus16599-RA	K25647	92.9	334	3.5e-100	enkurin
A.lineatus16594-RA	K08834	988.77	2187.9	0	myosin III [EC:2.7.11.1]
A.lineatus16596-RA	K17099	479.53	523.6	1.1e-157	annexin A13
A.lineatus16601-RA	K20315	369.9	1441.7	0	Rho GTPase-activating protein 21/23
A.lineatus16602-RA	K03098	99.47	214.3	1.5e-63	apolipoprotein D and lipocalin family protein
A.lineatus16603-RA	K28062	42.17	134.7	2.5e-39	COP9 signalosome complex subunit 9
A.lineatus16606-RA	K06503	907.43	1083	0	transferrin receptor
A.lineatus16616-RA	K08636	812.53	1022.8	0	phosphate-regulating neutral endopeptidase [EC:3.4.24.-]
A.lineatus16615-RA	K07765	178.93	708	6.7e-213	S2P endopeptidase [EC:3.4.24.85]
A.lineatus16612-RA	K17536	933.87	1265.8	0	connector enhancer of kinase suppressor of Ras 2
A.lineatus16609-RA	K13986	2060.37	2127.4	0	mitogen-activated protein kinase kinase kinase 15 [EC:2.7.11.25]
A.lineatus16609-RA	K12470	552.27	840.2	8e-253	SH3 domain-containing kinase-binding protein 1
A.lineatus16610-RA	K14625	95.3	105.7	1.1e-30	C-C motif chemokine 20
A.lineatus16611-RA	K18808	497.73	1122.4	0	toll-like receptor 13
A.lineatus16613-RA	K10469	672.8	716.2	1.2e-215	kelch-like protein 34
A.lineatus16614-RA	K24209	65.1	176.3	1.6e-52	small muscular protein
A.lineatus16617-RA	K24682	715.43	882.3	1.6e-265	patched domain-containing protein
A.lineatus16619-RA	K08451	916.43	1138.5	0	adhesion G-protein coupled receptor G2
A.lineatus16621-RA	K01307	74.63	410.5	4.2e-123	gamma-glutamyl hydrolase [EC:3.4.19.9]
A.lineatus16621-RA	K03098	99.47	168.3	1.4e-49	apolipoprotein D and lipocalin family protein
A.lineatus16624-RA	K11322	100.07	926	1.2e-278	enhancer of polycomb-like protein
A.lineatus16650-RA	K04202	420.03	458	9.3e-138	melanocortin 4 receptor
A.lineatus16649-RA	K03685	162.43	245.2	4.7e-73	ribonuclease III [EC:3.1.26.3]
A.lineatus16659-RA	K11974	348.8	967.1	7.1e-291	E3 ubiquitin-protein ligase RNF31 [EC:2.3.2.31]
A.lineatus16654-RA	K10470	654.7	1066.6	0	kelch repeat and BTB domain-containing protein 2
A.lineatus16657-RA	K12624	56.43	147.6	1.4e-43	U6 snRNA-associated Sm-like protein LSm5
A.lineatus16658-RA	K06697	336.53	462.7	4.6e-139	proteasome activator subunit 2 (PA28 beta)
A.lineatus16652-RA	K15705	201.37	395.5	7.1e-119	E3 ubiquitin-protein ligase RNF152 [EC:2.3.2.27]
A.lineatus16664-RA	K04721	172.93	432.3	4.8e-130	tumor necrosis factor ligand superfamily member 10
A.lineatus16660-RA	K04693	420.3	476.3	5.1e-143	interferon regulatory factor 9
A.lineatus16665-RA	K13164	120.07	486.8	4.1e-146	male-specific lethal 2
A.lineatus16661-RA	K23569	60.03	326.8	5.1e-98	ER membrane protein complex subunit 8/9
A.lineatus16676-RA	K07989	185.17	226.2	2.1e-67	SH2 domain-containing protein 1B
A.lineatus16680-RA	K03236	54.67	329.2	1.3e-98	translation initiation factor 1A
A.lineatus16674-RA	K04816	728.77	952.6	3.9e-287	nicotinic acetylcholine receptor delta
A.lineatus16682-RA	K04373	833.33	1027	0	ribosomal protein S6 kinase alpha-1/2/3/6 [EC:2.7.11.1]
A.lineatus16671-RA	K18763	132.57	460	9.2e-138	la-related protein 4
A.lineatus16695-RA	K03263	40.3	309.7	7.9e-93	translation initiation factor 5A
A.lineatus16686-RA	K00710	77.1	674.6	9.5e-203	polypeptide N-acetylgalactosaminyltransferase [EC:2.4.1.41]
A.lineatus16688-RA	K03242	180.07	756.7	8.8e-228	translation initiation factor 2 subunit 3
A.lineatus16685-RA	K00657	65.43	259.5	2.6e-77	diamine N-acetyltransferase [EC:2.3.1.57]
A.lineatus16691-RA	K01115	82.27	944.7	3e-284	phospholipase D1/2 [EC:3.1.4.4]
A.lineatus16687-RA	K10452	664.7	1311.9	0	kelch-like protein 15
A.lineatus16683-RA	K00161	419.77	666.7	7.6e-201	pyruvate dehydrogenase E1 component subunit alpha [EC:1.2.4.1]
A.lineatus16690-RA	K24385	433.73	738.5	4.6e-222	myoneurin
A.lineatus16684-RA	K17361	183.07	611	7.4e-184	acyl-coenzyme A thioesterase 9 [EC:3.1.2.-]
A.lineatus16705-RA	K13249	62.4	491	1.1e-147	translocon-associated protein subunit alpha
A.lineatus16700-RA	K03347	723.2	1248.6	0	cullin 1
A.lineatus16697-RA	K13871	805.13	983	5.8e-296	solute carrier family 7 (cationic amino acid transporter), member 14
A.lineatus16701-RA	K11430	1033.97	1170	0	[histone H3]-lysine27 N-trimethyltransferase EZH2 [EC:2.1.1.356]
A.lineatus16698-RA	K06087	59.83	88	2.7e-25	claudin
A.lineatus16699-RA	K11458	534.73	859	3.3e-258	polyhomeotic-like protein 3
A.lineatus16717-RA	K08872	437.57	910.6	3.4e-274	RIO kinase 3 [EC:2.7.11.1]
A.lineatus16717-RA	K07178	153.67	387.7	6e-116	RIO kinase 1 [EC:2.7.11.1]
A.lineatus16718-RA	K24763	134.8	1087	0	regulator of MON1-CCZ1 complex
A.lineatus16715-RA	K00476	147.4	558.2	1.8e-167	aspartate beta-hydroxylase [EC:1.14.11.16]
A.lineatus16716-RA	K28049	317.7	519.3	4.1e-156	clavesin
A.lineatus16722-RA	K03917	941.43	979.8	6.1e-295	coagulation factor XIII A1 polypeptide [EC:2.3.2.13]
A.lineatus16719-RA	K20210	244.2	1078.8	0	ras-responsive element-binding protein 1
A.lineatus16727-RA	K22069	42.77	135.6	5e-40	LYR motif-containing protein 4
A.lineatus16729-RA	K23490	125.17	187.1	1.8e-55	cytochrome b5
A.lineatus16724-RA	K01889	93.3	130.8	3.1e-38	phenylalanyl-tRNA synthetase alpha chain [EC:6.1.1.20]
A.lineatus16728-RA	K07189	145.33	164.6	1.2e-48	protein phosphatase 1 regulatory subunit 3A/B/C/D/E
A.lineatus16726-RA	K01889	93.3	266.5	2.3e-79	phenylalanyl-tRNA synthetase alpha chain [EC:6.1.1.20]
A.lineatus16745-RA	K00854	304.8	730.5	1.5e-219	xylulokinase [EC:2.7.1.17]
A.lineatus16740-RA	K10879	130.03	388.6	1.1e-116	DNA-repair protein XRCC2
A.lineatus16734-RA	K10408	2854.33	4260.8	0	dynein axonemal heavy chain
A.lineatus16733-RA	K10903	118.63	464	1.7e-139	HUS1 checkpoint protein
A.lineatus16744-RA	K07200	77.1	324.2	5.1e-97	5'-AMP-activated protein kinase, regulatory gamma subunit
A.lineatus16750-RA	K04667	485.87	665.1	3.6e-200	inhibin beta A chain
A.lineatus16739-RA	K23483	183.87	288.2	2.1e-86	gamma-crystallin
A.lineatus20113-RA	K16810	220.23	867.8	2.4e-261	TBCC domain-containing protein 1
A.lineatus20117-RA	K23336	124.3	995.2	1.3e-299	armadillo repeat-containing protein 8
A.lineatus20119-RA	K00031	56.63	664.7	4.7e-200	isocitrate dehydrogenase [EC:1.1.1.42]
A.lineatus20123-RA	K24512	790.9	2809.9	0	von Willebrand factor A domain-containing protein 8
A.lineatus20127-RA	K15274	422.83	769.7	5.5e-232	solute carrier family 35 (probable UDP-sugar transporter), member A5
A.lineatus20116-RA	K18328	112.27	442.8	7.1e-133	lariat debranching enzyme [EC:3.1.-.-]
A.lineatus20120-RA	K05473	185.23	189.8	3.5e-56	tumor necrosis factor ligand superfamily member 11
A.lineatus20121-RA	K16527	1724.73	2726.5	0	A-kinase anchor protein 11
A.lineatus20130-RA	K11447	1024.1	2024.9	0	lysine-specific demethylase 6A [EC:1.14.11.68]
A.lineatus20126-RA	K03902	1942.33	2857.8	0	coagulation factor V (labile factor)
A.lineatus20112-RA	K09517	367.73	714.3	2.8e-215	DnaJ homolog subfamily B member 11
A.lineatus20114-RA	K15451	370.4	875.5	1.4e-263	tRNA wybutosine-synthesizing protein 4 [EC:2.1.1.290 2.3.1.231]
A.lineatus20122-RA	K00901	92.6	733.8	8.4e-221	diacylglycerol kinase (ATP) [EC:2.7.1.107]
A.lineatus20124-RA	K26108	58.27	78.8	2.5e-22	regulator of cell cycle RGCC
A.lineatus20125-RA	K26108	58.27	116.5	8.2e-34	regulator of cell cycle RGCC
A.lineatus20131-RA	K17986	244.83	269.6	6.5e-81	FUN14 domain-containing protein 1
A.lineatus20132-RA	K23029	195	620.5	2.3e-186	EF-hand domain-containing protein 1
A.lineatus20133-RA	K25688	140.7	205.5	5.4e-61	norrin
A.lineatus20140-RA	K11594	739.63	1031.8	0	ATP-dependent RNA helicase DDX3X [EC:5.6.2.7]
A.lineatus20136-RA	K06103	803.3	1199.7	0	calcium/calmodulin-dependent serine protein kinase [EC:2.7.11.1]
A.lineatus20139-RA	K08129	270.27	777.4	2.3e-234	nyctalopin
A.lineatus20137-RA	K08420	252.3	468.3	6.5e-141	G protein-coupled receptor 82
A.lineatus20151-RA	K20066	1103.13	1806.2	0	SH3 domain-binding protein 4
A.lineatus20144-RA	K09530	518.2	1110	0	DnaJ homolog subfamily C member 10 [EC:1.8.4.-]
A.lineatus20150-RA	K13755	404.07	652.8	3.4e-196	calcium/calmodulin-dependent 3',5'-cyclic nucleotide phosphodiesterase [EC:3.1.4.17]
A.lineatus20143-RA	K14313	85.37	346.9	9.9e-104	nuclear pore complex protein Nup53
A.lineatus20146-RA	K25481	468.27	486	6.9e-146	secreted frizzled-related protein 3
A.lineatus20157-RA	K01070	140.73	610.9	1.9e-183	S-formylglutathione hydrolase [EC:3.1.2.12]
A.lineatus20155-RA	K25948	608.83	657.2	2.2e-197	protein associated with UVRAG as autophagy enhancer
A.lineatus20162-RA	K22765	80.23	414.2	3e-124	transmembrane protein 237
A.lineatus20158-RA	K06487	1419.2	1525.2	0	integrin alpha V
A.lineatus20165-RA	K01900	609.03	789.2	1.3e-237	succinyl-CoA synthetase beta subunit [EC:6.2.1.4 6.2.1.5]
A.lineatus20165-RA	K15146	39.23	437.5	1.3e-131	mediator of RNA polymerase II transcription subunit 4
A.lineatus20168-RA	K05810	59.63	319.9	1.6e-95	purine-nucleoside/S-methyl-5'-thioadenosine phosphorylase / adenosine deaminase [EC:2.4.2.1 2.4.2.28 3.5.4.4]
A.lineatus20160-RA	K04257	107.07	289.7	1.5e-86	olfactory receptor
A.lineatus20167-RA	K13539	331.77	1107.1	0	leishmanolysin-like peptidase [EC:3.4.24.-]
A.lineatus20167-RA	K04388	472.43	750.5	6.6e-226	TGF-beta receptor type-2 [EC:2.7.11.30]
A.lineatus20169-RA	K24982	161.33	928.3	1.2e-279	ecto-NOX disulfide-thiol exchanger
A.lineatus20166-RA	K08857	499.3	539.2	9.4e-162	serine/threonine-protein kinase Nek1/4/5 [EC:2.7.11.1]
A.lineatus20166-RA	K18264	288.2	339.6	8.9e-102	integral membrane protein 2B
A.lineatus20175-RA	K04555	262.9	409	4.3e-123	ubiquitin-conjugating enzyme E2 G2 [EC:2.3.2.23]
A.lineatus20173-RA	K16464	769.2	1395.8	0	centrosomal protein CEP250
A.lineatus20173-RA	K24437	208.17	1091.8	0	thrombospondin-type laminin G domain and EAR repeat-containing protein
A.lineatus20170-RA	K12567	467.67	1625.7	0	titin [EC:2.7.11.1]
A.lineatus20180-RA	K04671	541.77	590.4	3.3e-177	bone morphogenetic protein receptor type-2 [EC:2.7.11.30]
A.lineatus20181-RA	K12567	467.67	1514	0	titin [EC:2.7.11.1]
A.lineatus20185-RA	K11322	100.07	547.7	2.8e-164	enhancer of polycomb-like protein
A.lineatus20186-RA	K10396	539.87	1457.9	0	kinesin family member 5 (plus-end-directed kinesin ATPase) [EC:5.6.1.3]
A.lineatus20184-RA	K23560	683.77	770	2.4e-231	zinc finger homeobox protein 2
A.lineatus20187-RA	K20637	534.3	546.2	7.1e-164	Rho GTPase-activating protein 15
A.lineatus17518-RA	K18660	467.93	944.4	1.3e-284	malonyl-CoA/methylmalonyl-CoA synthetase [EC:6.2.1.76 6.2.1.-]
A.lineatus17519-RA	K06809	977.47	1292.5	0	cadherin 15, M-cadherin
A.lineatus17530-RA	K05606	76.4	290.7	4.3e-87	methylmalonyl-CoA/ethylmalonyl-CoA epimerase [EC:5.1.99.1]
A.lineatus17537-RA	K25876	404.53	554.9	7.6e-167	12S rRNA N4-methylcytidine (m4C) methyltransferase [EC:2.1.1.-]
A.lineatus17541-RA	K14719	327.3	459.4	6.3e-138	solute carrier family 39 (zinc transporter), member 13
A.lineatus17538-RA	K04309	1186.9	1594.9	0	leucine-rich repeat-containing G protein-coupled receptor 4
A.lineatus17546-RA	K22654	575.03	708	6.4e-213	immunoglobulin superfamily DCC subclass member 3
A.lineatus17532-RA	K02943	79.9	204.6	4.7e-61	large subunit ribosomal protein LP2
A.lineatus17533-RA	K19931	115.47	507	3.1e-152	protein lin-7
A.lineatus17531-RA	K00522	143.63	396.1	5.2e-119	ferritin heavy chain [EC:1.16.3.1]
A.lineatus17525-RA	K16142	322.27	410.6	3.1e-123	haptoglobin
A.lineatus17527-RA	K00254	174.43	638.3	6.1e-192	dihydroorotate dehydrogenase [EC:1.3.5.2]
A.lineatus17545-RA	K19480	1361.13	1668.8	0	anoctamin-5
A.lineatus17520-RA	K09552	916.9	1463.8	0	spastic paraplegia 7 [EC:3.4.24.-]
A.lineatus17539-RA	K12568	1899.7	2256.3	0	myosin-binding protein C, cardiac-type
A.lineatus17536-RA	K10401	757.03	990.5	3.4e-298	kinesin family member 18A
A.lineatus17529-RA	K14559	47.47	676.1	2.8e-203	U3 small nucleolar RNA-associated protein MPP10
A.lineatus17529-RA	K19476	123.57	314.1	7.7e-94	vacuolar protein sorting-associated protein IST1
A.lineatus17534-RA	K04355	405.9	428.3	1e-128	brain-derived neurotrophic factor
A.lineatus17543-RA	K24627	128.87	370.3	7.5e-111	growth arrest-specific protein 2
A.lineatus17540-RA	K09438	327.9	377.5	3.7e-113	transcription factor PU.1
A.lineatus17544-RA	K12302	675.27	966.5	1.9e-291	MFS transporter, ACS family, solute carrier family 17 (sodium-dependent inorganic phosphate cotransporter), member 6/7/8
A.lineatus17523-RA	K01273	61.07	594	7.9e-179	membrane dipeptidase [EC:3.4.13.19]
A.lineatus17548-RA	K24436	377.07	1933.6	0	cartilage intermediate layer protein
A.lineatus17549-RA	K03245	48.57	336.4	8.2e-101	translation initiation factor 3 subunit J
A.lineatus17550-RA	K24636	466.1	1592.7	0	stereocilin
A.lineatus17550-RA	K17616	284.17	531	1.7e-159	CTD small phosphatase-like protein 2 [EC:3.1.3.-]
A.lineatus17556-RA	K00008	426.97	607.5	7.8e-183	L-iditol 2-dehydrogenase [EC:1.1.1.14]
A.lineatus17555-RA	K25750	57.67	207.1	2.1e-61	telomere repeats-binding bouquet formation protein 2
A.lineatus17557-RA	K20055	1036.73	1467.6	0	amyloid beta A4 precursor protein-binding family A member 2
A.lineatus17553-RA	K05701	1014	1448.3	0	tight junction protein 1
A.lineatus17562-RA	K13806	96.5	1111.8	0	sn1-specific diacylglycerol lipase [EC:3.1.1.116]
A.lineatus17560-RA	K14398	115.43	404.8	3.3e-121	cleavage and polyadenylation specificity factor subunit 6/7
A.lineatus17558-RA	K19907	440.9	715.7	2.5e-215	synaptotagmin-7
A.lineatus17559-RA	K18168	105.13	265.1	2.4e-79	succinate dehydrogenase assembly factor 2
A.lineatus17561-RA	K03007	101.37	166.5	1.2e-49	DNA-directed RNA polymerases I, II, and III subunit RPABC5
A.lineatus17565-RA	K18743	381.13	708.6	4.9e-213	caprin-1
A.lineatus17563-RA	K02367	671.87	1378.5	0	glucuronyl/N-acetylglucosaminyl transferase EXT2 [EC:2.4.1.224 2.4.1.225]
A.lineatus17566-RA	K20371	62.67	624.7	6.1e-188	nucleobindin
A.lineatus17564-RA	K09451	354.07	529	7.9e-159	homeobox protein aristaless-like 4
A.lineatus17569-RA	K23797	156.17	1156.7	0	pleckstrin homology domain-containing family A member 4/5/6/7
A.lineatus17571-RA	K09269	258.63	633.6	3.6e-190	transcription factor SOX5/6/13 (SOX group D)
A.lineatus17576-RA	K17301	151.77	1607.6	0	coatomer subunit beta
A.lineatus17574-RA	K07419	657.03	1006.2	1.9e-303	vitamin D 25-hydroxylase [EC:1.14.14.24]
A.lineatus17575-RA	K13296	1278.4	1511.1	0	cGMP-inhibited 3',5'-cyclic phosphodiesterase B [EC:3.1.4.17]
A.lineatus17573-RA	K12332	83.7	124.7	1.6e-36	calcitonin
A.lineatus17577-RA	K07830	360.23	399	4.1e-120	Ras-related protein R-Ras2
A.lineatus17579-RA	K19600	120.37	646.2	2.3e-194	tubby and related proteins
A.lineatus17581-RA	K24098	255.6	316.4	1.4e-94	rhombotin-1/3
A.lineatus17580-RA	K26164	72.53	256.7	2.4e-76	protein RIC-3
A.lineatus17585-RA	K12032	542.03	1265.1	0	tripartite motif-containing protein 66
A.lineatus17584-RA	K08813	382.77	385.6	1.8e-115	serine/threonine kinase 33 [EC:2.7.11.1]
A.lineatus17591-RA	K20072	165.57	826.9	5.5e-249	switch-associated protein 70
A.lineatus17590-RA	K20223	1337.37	1576.4	0	importin-7
A.lineatus17589-RA	K27310	181.6	437.7	1.5e-131	transmembrane protein 41
A.lineatus17587-RA	K24706	1728.8	1841	0	signal peptide, CUB and EGF-like domain-containing protein 2
A.lineatus17587-RA	K26237	304.07	415.8	7.6e-125	transmembrane protein 9B
A.lineatus17588-RA	K20164	286.07	2057.4	0	DENN domain-containing protein 5
A.lineatus17588-RA	K26090	108.6	324.9	3.1e-97	SIN3-HDAC complex-associated factor
A.lineatus17586-RA	K20161	292.23	1162.9	0	DENN domain-containing protein 2
A.lineatus17593-RA	K12333	69.57	203.4	2.2e-60	adrenomedullin
A.lineatus17597-RA	K15176	179.8	1760.9	0	RNA polymerase-associated protein CTR9
A.lineatus17594-RA	K01490	221.77	1142.6	0	AMP deaminase [EC:3.5.4.6]
A.lineatus17598-RA	K03260	111	543.3	5.2e-163	translation initiation factor 4G
A.lineatus17592-RA	K18061	527.27	2948.7	0	myotubularin-related protein 5/13
A.lineatus17596-RA	K12337	286.83	1931.1	0	inositol 1,4,5-triphosphate receptor-associated cGMP kinase substrate
A.lineatus17596-RA	K19012	187	282.6	2.7e-84	lymphatic vessel endothelial hyaluronan receptor 1
A.lineatus17599-RA	K00710	77.1	203.4	2.8e-60	polypeptide N-acetylgalactosaminyltransferase [EC:2.4.1.41]
A.lineatus17603-RA	K10482	670.1	856.5	3.9e-258	BTB/POZ domain-containing protein 10
A.lineatus17602-RA	K05261	72.07	113.3	6e-33	parathyroid hormone
A.lineatus17604-RA	K09856	143.47	539.4	3.7e-162	Ras association domain-containing protein 9/10
A.lineatus17600-RA	K00710	77.1	385.7	2.2e-115	polypeptide N-acetylgalactosaminyltransferase [EC:2.4.1.41]
A.lineatus17607-RA	K25493	93.2	233.8	1.5e-69	dickkopf 3
A.lineatus17609-RA	K17519	236.67	323.1	5e-97	C-type lectin domain family 3 member A
A.lineatus17611-RA	K22075	69.53	180.4	1.3e-53	BolA-like protein 3
A.lineatus17606-RA	K19947	205.57	1517	0	F-actin monooxygenase [EC:1.14.13.225]
A.lineatus17608-RA	K11857	425.97	1875.6	0	ubiquitin carboxyl-terminal hydrolase 47 [EC:3.4.19.12]
A.lineatus17605-RA	K09448	45.2	757.5	6.3e-228	transcriptional enhancer factor
A.lineatus17610-RA	K23167	322.77	491.3	1.5e-147	synaptic vesicle membrane protein VAT-1
A.lineatus17610-RA	K00344	280.1	284	1.2e-84	NADPH:quinone reductase [EC:1.6.5.5]
A.lineatus17613-RA	K17335	388	1021.3	0	nuclear factor of activated T-cells 5
A.lineatus17614-RA	K04567	317.47	933	6.7e-281	lysyl-tRNA synthetase, class II [EC:6.1.1.6]
A.lineatus17615-RA	K02437	35.33	231.8	2.9e-69	glycine cleavage system H protein
A.lineatus17616-RA	K02873	40.43	416.4	3.8e-125	large subunit ribosomal protein L13e
A.lineatus17617-RA	K24525	886.2	1057.6	0	copine 4/6/7
A.lineatus17612-RA	K04988	1327.27	2649	0	polycystin 1L2
A.lineatus17618-RA	K22919	245.53	365.4	1.2e-109	dopamine/ecdysteroid receptor
A.lineatus17620-RA	K12815	1210.07	2050.9	0	pre-mRNA-splicing factor ATP-dependent RNA helicase DHX38/PRP16 [EC:5.6.2.6]
A.lineatus13789-RA	K10409	416.67	1109.3	0	dynein axonemal intermediate chain 1
A.lineatus13797-RA	K05760	607.73	608	1e-182	paxillin
A.lineatus13796-RA	K16308	743.33	2743.8	0	citron Rho-interacting kinase [EC:2.7.11.35]
A.lineatus13796-RA	K10351	368.77	398.1	5.8e-120	myosin regulatory light chain 2
A.lineatus13795-RA	K23482	209.1	396.2	4.8e-119	beta-crystallin
A.lineatus13799-RA	K02941	192.57	550.2	1.8e-165	large subunit ribosomal protein LP0
A.lineatus13800-RA	K25777	145.63	281.1	1.5e-84	golgin subfamily A member 7
A.lineatus13791-RA	K23897	101.57	103.6	8.3e-30	proline-rich transmembrane protein 2
A.lineatus13803-RA	K14281	444.77	1062.1	0	transforming acidic coiled-coil-containing protein 1
A.lineatus13802-RA	K00280	443.53	863.6	8e-260	lysyl oxidase-like protein 2/3/4 [EC:1.4.3.-]
A.lineatus13792-RA	K14411	297.67	426.6	4.5e-128	RNA-binding protein Musashi
A.lineatus13787-RA	K26499	141.03	773.6	7.5e-233	BOS complex subunit NCLN
A.lineatus13793-RA	K23539	126.07	417.2	1.2e-125	protein unc-119
A.lineatus13786-RA	K24727	408.9	1014	0	myogenesis-regulating glycosidase [EC:3.2.1.-]
A.lineatus13805-RA	K26676	299.73	360.4	1.6e-108	neuronal vesicle trafficking-associated protein 1
A.lineatus13806-RA	K08492	82.2	518.4	5.3e-156	syntaxin 18
A.lineatus13812-RA	K24829	477.93	997.8	3.1e-300	major intrinsically disordered Notch2-binding receptor 1
A.lineatus13808-RA	K09341	125.73	302.6	2.3e-90	homeobox protein MSX
A.lineatus13811-RA	K19605	242.7	900.1	8.5e-271	ellis van creveld syndrome protein 1
A.lineatus13809-RA	K25418	121	220	8.2e-66	cytokine-like protein 1
A.lineatus13810-RA	K19608	470	1392.1	0	ellis van creveld syndrome protein 2
A.lineatus13813-RA	K16733	230.93	819.8	1.1e-246	Rac GTPase-activating protein 1
A.lineatus13818-RA	K22988	175.57	653.1	8.6e-197	transmembrane protein adipocyte-associated 1
A.lineatus13821-RA	K19553	325.43	432.9	7.8e-130	homeobox protein TGIF2
A.lineatus13822-RA	K15008	406.83	869.6	1.4e-261	discs, large-associated protein 1
A.lineatus13819-RA	K15728	169.93	952.9	7.5e-287	phosphatidate phosphatase LPIN [EC:3.1.3.4]
A.lineatus13820-RA	K12757	280.63	356.1	6.5e-107	myosin regulatory light chain 12
A.lineatus13828-RA	K07604	318.97	523.2	4e-157	type I keratin, acidic
A.lineatus13823-RA	K23860	979.8	1569.3	0	pleckstrin homology domain-containing family G member 4
A.lineatus13824-RA	K05625	923.23	1082.4	0	transglutaminase 2 [EC:2.3.2.13]
A.lineatus13827-RA	K07605	361.13	766.2	1.7e-230	type II keratin, basic
A.lineatus13826-RA	K07605	361.13	810.9	5.1e-244	type II keratin, basic
A.lineatus13825-RA	K25746	110.77	219.5	4.7e-65	V-set and transmembrane domain-containing protein 2
A.lineatus13830-RA	K18080	247.3	1309.4	0	tensin
A.lineatus13832-RA	K08539	446.83	615.8	4.3e-185	vitamin D3 receptor
A.lineatus13829-RA	K03258	169.13	448.5	2.2e-134	translation initiation factor 4B
A.lineatus13836-RA	K27473	267.87	427.6	2.5e-128	PHD finger protein 13
A.lineatus13833-RA	K11408	1263.27	1365.3	0	histone deacetylase 7 [EC:3.5.1.98]
A.lineatus13835-RA	K15380	58.07	229.7	7.6e-69	solute carrier family 48 (heme transporter), member 1
A.lineatus13837-RA	K09531	143.87	888.9	8.5e-268	DnaJ homolog subfamily C member 11
A.lineatus13834-RA	K09069	113.07	274.6	5.9e-82	twist
A.lineatus13846-RA	K18655	512.5	859.7	4.8e-259	ATP-dependent RNA helicase DDX19/DBP5 [EC:5.6.2.7]
A.lineatus13844-RA	K01312	294.2	295.7	2.3e-88	trypsin [EC:3.4.21.4]
A.lineatus13840-RA	K08826	515.17	1232.2	0	homeodomain interacting protein kinase [EC:2.7.11.1]
A.lineatus13839-RA	K21596	115.63	1104.5	0	calmodulin-binding transcription activator
A.lineatus13842-RA	K09536	205.23	1023	0	DnaJ homolog subfamily C member 16
A.lineatus13847-RA	K06173	219.13	242.4	4e-72	tRNA pseudouridine38-40 synthase [EC:5.4.99.12]
A.lineatus13841-RA	K00734	221.83	330.1	6.9e-99	galactosylxylosylprotein 3-beta-galactosyltransferase [EC:2.4.1.134]
A.lineatus13850-RA	K04441	502.67	791.1	4.5e-238	p38 MAP kinase [EC:2.7.11.24]
A.lineatus13853-RA	K08832	286.23	363.4	1.1e-108	serine/threonine-protein kinase SRPK3 [EC:2.7.11.1]
A.lineatus13849-RA	K12489	380.47	891	5.8e-268	Arf-GAP with coiled-coil, ANK repeat and PH domain-containing protein
A.lineatus13849-RA	K04554	215.8	288.9	3e-86	ubiquitin-conjugating enzyme E2 J2 [EC:2.3.2.23]
A.lineatus13851-RA	K08832	286.23	308.3	5.1e-92	serine/threonine-protein kinase SRPK3 [EC:2.7.11.1]
A.lineatus13852-RA	K23893	54.77	430.4	1.9e-129	LHFPL tetraspan subfamily member protein
A.lineatus13856-RA	K24523	808.9	943	3.5e-284	copine 5/8/9
A.lineatus13854-RA	K24185	954.63	2170.3	0	kinesin family member 21
A.lineatus13860-RA	K14538	348.87	502.7	8e-151	nuclear GTP-binding protein
A.lineatus13862-RA	K12946	35.83	199.6	4.4e-59	signal peptidase complex subunit 1 [EC:3.4.-.-]
A.lineatus13858-RA	K04265	447	572.3	5.1e-172	adenosine receptor A1
A.lineatus13861-RA	K08857	499.3	631.7	9.7e-190	serine/threonine-protein kinase Nek1/4/5 [EC:2.7.11.1]
A.lineatus13869-RA	K02729	272.07	493.6	7.1e-149	20S proteasome subunit alpha 5 [EC:3.4.25.1]
A.lineatus13867-RA	K21945	1231.07	1677.7	0	period circadian protein 3
A.lineatus13872-RA	K18483	268.63	323.6	3.8e-97	myogenic factor 4 (myogenin)
A.lineatus13870-RA	K12388	500.1	1073.9	0	sortilin
A.lineatus13866-RA	K13505	220.9	235.8	2.3e-70	vesicle-associated membrane protein 3
A.lineatus13871-RA	K10127	414.2	495.5	1.1e-148	protein Mdm4
A.lineatus13868-RA	K24402	286.93	680.7	5.6e-205	matrix remodeling-associated protein 8
A.lineatus13873-RA	K26226	306.7	1446.1	0	liprin-alpha
A.lineatus13876-RA	K15590	615.53	823.3	6e-248	transcription factor EB
A.lineatus13885-RA	K05443	146.8	270.2	8.9e-81	interleukin 10
A.lineatus13883-RA	K22667	206.77	245	3.2e-73	interleukin 20
A.lineatus13882-RA	K08125	565.3	641.9	2.2e-193	prolargin
A.lineatus13881-RA	K08121	445.13	543.4	7.8e-164	fibromodulin
A.lineatus13886-RA	K18669	519.73	785.6	2.3e-236	dual specificity tyrosine-phosphorylation-regulated kinase 2/3/4 [EC:2.7.12.1]
A.lineatus13888-RA	K07526	1059.97	1367.4	0	SLIT-ROBO Rho GTPase activating protein
A.lineatus13887-RA	K07211	1054.9	1214.9	0	inhibitor of nuclear factor kappa-B kinase subunit epsilon [EC:2.7.11.10]
A.lineatus13887-RA	K08015	443.67	586.2	2.1e-176	Ras association domain-containing protein 5
A.lineatus13884-RA	K04443	744.93	819.4	5e-247	mitogen-activated protein kinase-activated protein kinase 2 [EC:2.7.11.1]
A.lineatus13896-RA	K06580	478.77	655.9	2.6e-197	ammonium transporter Rh
A.lineatus13893-RA	K24492	396.87	626	3.8e-188	leucine-rich repeat neuronal protein 1/2/3
A.lineatus13898-RA	K13249	62.4	410	4.5e-123	translocon-associated protein subunit alpha
A.lineatus13890-RA	K05038	985.7	1689.1	0	solute carrier family 6 (neurotransmitter transporter, glycine) member 5/9
A.lineatus13890-RA	K05047	891.77	1041.8	0	solute carrier family 6 (neurotransmitter transporter) member 14
A.lineatus13900-RA	K20318	55.6	257.6	7.3e-77	protein SYS1
A.lineatus13895-RA	K12492	228.17	420.7	5.7e-126	ADP-ribosylation factor GTPase-activating protein 1
A.lineatus13894-RA	K18985	1313.87	1319.9	0	engulfment and cell motility protein 2
A.lineatus13892-RA	K01183	117.43	323.9	1.1e-96	chitinase [EC:3.2.1.14]
A.lineatus13911-RA	K08489	139.83	449.5	4.1e-135	syntaxin 16
A.lineatus13904-RA	K01107	210.1	599.2	3.1e-180	inositol polyphosphate 1-phosphatase [EC:3.1.3.57]
A.lineatus13906-RA	K22388	88.67	512.7	8e-154	NGFI-A-binding protein
A.lineatus13912-RA	K21803	255.1	290.4	1.1e-86	EEF1A lysine methyltransferase 3 [EC:2.1.1.-]
A.lineatus13914-RA	K22936	80.03	256.1	1.8e-76	protein canopy 1/2
A.lineatus13905-RA	K09534	191.47	550.7	2.8e-165	DnaJ homolog subfamily C member 14
A.lineatus13918-RA	K23770	138.7	166.7	1e-49	protein S100-B
A.lineatus13910-RA	K00901	92.6	653.9	1.2e-196	diacylglycerol kinase (ATP) [EC:2.7.1.107]
A.lineatus13915-RA	K21398	502	940.6	1.8e-283	natural resistance-associated macrophage protein 2
A.lineatus13903-RA	K23770	138.7	171.4	3.7e-51	protein S100-B
A.lineatus13919-RA	K09611	415	907.1	1.9e-273	probable aminopeptidase NPEPL1 [EC:3.4.11.-]
A.lineatus13916-RA	K15504	1629	1818	0	serine/threonine-protein phosphatase 6 regulatory ankyrin repeat subunit C
A.lineatus13920-RA	K08568	247.43	567.3	8.8e-171	cathepsin X [EC:3.4.18.1]
A.lineatus13921-RA	K15181	99.7	1095.7	0	negative elongation factor C/D
A.lineatus13922-RA	K11446	423.4	1865.5	0	[histone H3]-trimethyl-L-lysine4 demethylase [EC:1.14.11.67]
A.lineatus13925-RA	K08017	1389.03	1508.8	0	advillin
A.lineatus13925-RA	K05761	951.17	1235.6	0	villin
A.lineatus13923-RA	K07297	160.07	548	7.1e-165	adiponectin receptor
A.lineatus13930-RA	K10997	229.27	1540.6	0	replication fork protection complex subunit TIMELESS/Tof1/Swi1
A.lineatus13927-RA	K25448	327.63	648.6	2.2e-195	olfactomedin-like protein 1/3
A.lineatus13929-RA	K17304	592.9	987.3	2.7e-297	melanocyte protein PMEL
A.lineatus13929-RA	K07607	680.17	808	2.6e-243	peripherin
A.lineatus13929-RA	K21449	15.3	15.7	0.0016	trimeric autotransporter adhesin
A.lineatus13932-RA	K07998	560.47	766	8.4e-231	matrix metalloproteinase-19 (RASI) [EC:3.4.24.-]
A.lineatus13937-RA	K10659	134.73	554.7	1.9e-166	E3 ubiquitin-protein ligase MARCH4/9/11 [EC:2.3.2.27]
A.lineatus13933-RA	K00387	449.27	864.1	3.4e-260	sulfite oxidase [EC:1.8.3.1]
A.lineatus13934-RA	K11674	171.87	852.9	4.9e-257	microspherule protein 1
A.lineatus13935-RA	K07438	652.1	873	3.7e-263	calcidiol 1-monooxygenase (25-hydroxyvitamin D3 1alpha-hydroxylase) [EC:1.14.15.18]
A.lineatus13936-RA	K03439	109.07	265.9	2.7e-79	tRNA (guanine-N7-)-methyltransferase [EC:2.1.1.33]
A.lineatus13942-RA	K23334	129.7	200.9	1.5e-59	Ran-binding protein 9/10
A.lineatus13939-RA	K17848	1361.93	1561	0	Arf-GAP with GTPase, ANK repeat and PH domain-containing protein 2
A.lineatus13944-RA	K09228	359.47	615.6	6.8e-185	KRAB domain-containing zinc finger protein
A.lineatus13945-RA	K10800	113.97	466.8	2.9e-140	single-strand selective monofunctional uracil DNA glycosylase [EC:3.2.2.-]
A.lineatus13940-RA	K00920	307.07	673.7	5.9e-203	1-phosphatidylinositol-5-phosphate 4-kinase [EC:2.7.1.149]
A.lineatus13941-RA	K23579	210.47	252.7	1.4e-75	insulin-like growth factor-binding protein 6
A.lineatus13943-RA	K23026	324.73	754.9	5.2e-227	LIM domain and actin-binding protein 1
A.lineatus13951-RA	K24205	139.8	367.9	2.3e-110	protein lifeguard
A.lineatus13950-RA	K24990	169.07	529.4	6.4e-159	RNA-binding motif, single-stranded-interacting protein
A.lineatus13956-RA	K17920	157.27	246.2	3.2e-73	sorting nexin-5/6/32
A.lineatus13954-RA	K28063	155.6	940.7	3.7e-283	extended synaptotagmin
A.lineatus13954-RA	K06058	156.67	525.1	2e-157	deltex [EC:2.3.2.27]
A.lineatus13960-RA	K03729	468.67	650.4	1.7e-195	class B basic helix-loop-helix protein 2
A.lineatus13957-RA	K24492	396.87	988.8	8e-298	leucine-rich repeat neuronal protein 1/2/3
A.lineatus13959-RA	K04958	4357.33	4902.5	0	inositol 1,4,5-triphosphate receptor type 1
A.lineatus13961-RA	K16608	329.83	1049.7	0	tubulin monoglycylase TTLL3/8 [EC:6.3.2.-]
A.lineatus13958-RA	K13444	379.9	549.5	3.3e-165	formylglycine-generating enzyme [EC:1.8.3.7]
A.lineatus13970-RA	K02365	195.07	1480.6	0	separase [EC:3.4.22.49]
A.lineatus13970-RA	K00850	351.53	898.3	1.5e-270	6-phosphofructokinase 1 [EC:2.7.1.11]
A.lineatus13964-RA	K04840	3378.83	3412.6	0	voltage-gated sodium channel type VIII alpha
A.lineatus13968-RA	K24908	2992.53	3440.5	0	disco-interacting protein 2 homolog B
A.lineatus13968-RA	K09045	628.1	725.8	2e-218	activating transcription factor 7
A.lineatus13968-RA	K18763	132.57	667.9	1.4e-200	la-related protein 4
A.lineatus13969-RA	K04797	56.43	254.6	3.4e-76	prefoldin alpha subunit
A.lineatus13967-RA	K09053	469.73	520.8	8.7e-157	activating transcription factor 1
A.lineatus13974-RA	K14648	86.9	405.9	9e-122	poly(U)-specific endoribonuclease [EC:3.1.-.-]
A.lineatus13972-RA	K11649	340.9	1431.2	0	SWI/SNF-related matrix-associated actin-dependent regulator of chromatin subfamily C
A.lineatus13975-RA	K26543	384.1	489.9	3.9e-147	zinc finger protein 385A
A.lineatus13977-RA	K25363	78.17	500.5	2e-150	apolipoprotein F
A.lineatus13973-RA	K02357	107.03	297.7	8.9e-89	elongation factor Ts
A.lineatus13987-RA	K09220	205.33	647.8	1.1e-194	IKAROS family zinc finger protein
A.lineatus13990-RA	K07937	432.27	439.1	7.8e-132	ADP-ribosylation factor 1/2
A.lineatus13981-RA	K00725	647.93	977.3	1.8e-294	(N-Acetylneuraminyl)-galactosylglucosylceramide N-acetylgalactosaminyltransferase [EC:2.4.1.92]
A.lineatus13984-RA	K13567	929.3	1057.3	0	activin receptor type-1B [EC:2.7.11.30]
A.lineatus13979-RA	K00731	223.43	508.8	5.5e-153	glycoprotein-N-acetylgalactosamine 3-beta-galactosyltransferase [EC:2.4.1.122]
A.lineatus13980-RA	K10088	191.9	541.9	8.6e-163	protein OS-9
A.lineatus13988-RA	K02976	43.53	277.6	4.4e-83	small subunit ribosomal protein S26e
A.lineatus13985-RA	K07200	77.1	686.4	9.3e-207	5'-AMP-activated protein kinase, regulatory gamma subunit
A.lineatus13986-RA	K07208	264.47	373.4	2.5e-112	Ras homolog enriched in brain
A.lineatus13982-RA	K20690	786.63	1048.3	0	Rho guanine nucleotide exchange factor 25
A.lineatus13989-RA	K09576	200.07	327.6	4e-98	FK506-binding protein 11 [EC:5.2.1.8]
A.lineatus13997-RA	K03871	73.27	237.1	1.3e-70	von Hippel-Lindau disease tumor supressor
A.lineatus13993-RA	K26736	254.73	761	3.5e-229	ERBB-3 binding protein
A.lineatus13995-RA	K11793	139.07	633.1	1.8e-190	cereblon
A.lineatus14000-RA	K25178	72.97	553.3	2.4e-166	coiled-coil domain-containing protein 174
A.lineatus13999-RA	K03424	86.43	315	3.2e-94	TatD DNase family protein [EC:3.1.21.-]
A.lineatus14001-RA	K05724	676.63	1212.9	0	FYVE, RhoGEF and PH domain containing 5/6
A.lineatus14003-RA	K06316	125.9	749.3	1.8e-225	oligosaccharide translocation protein RFT1
A.lineatus13994-RA	K02928	27.17	36.7	1.2e-09	large subunit ribosomal protein L41e
A.lineatus14004-RA	K04499	582.6	1042.1	0	RuvB-like protein 1 [EC:5.6.2.4]
A.lineatus13996-RA	K04228	483.9	552.7	3.4e-166	arginine vasopressin receptor 2
A.lineatus13998-RA	K05254	71.93	100.5	3.9e-29	ghrelin
A.lineatus14005-RA	K03833	301.47	704.8	7.7e-212	selenocysteine-specific elongation factor
A.lineatus14009-RA	K07897	287.03	415	6.1e-125	Ras-related protein Rab-7A
A.lineatus14011-RA	K11835	1328.57	1414.8	0	ubiquitin carboxyl-terminal hydrolase 4/11 [EC:3.4.19.12]
A.lineatus14013-RA	K13094	119.63	1024.2	0	RNA-binding protein 5/10
A.lineatus14010-RA	K23564	70.17	516.2	1.9e-155	ER membrane protein complex subunit 3
A.lineatus14012-RA	K00432	63.47	173.7	2e-51	glutathione peroxidase [EC:1.11.1.9]
A.lineatus14007-RA	K17894	428.83	569	7e-171	GATA-binding protein 2
A.lineatus14008-RA	K25537	390.8	544.8	1.5e-163	fibroleukin
A.lineatus14017-RA	K28123	87.03	267.3	1.9e-79	PAK4-inhibitor INKA
A.lineatus14020-RA	K04319	189.57	700	7.3e-211	G protein-coupled receptor 22
A.lineatus14018-RA	K16628	678.33	1481.9	0	collagen type VII alpha
A.lineatus14022-RA	K07756	200.73	520.9	1.9e-156	inositol-hexakisphosphate 5-kinase [EC:2.7.4.21]
A.lineatus14028-RA	K28117	108.63	292.6	1.9e-87	testis-expressed protein 264
A.lineatus14027-RA	K10891	650	1868.6	0	fanconi anemia group D2 protein
A.lineatus14023-RA	K10956	395.53	923.7	1.7e-278	protein transport protein SEC61 subunit alpha
A.lineatus14024-RA	K01712	297.17	1296.2	0	urocanate hydratase [EC:4.2.1.49]
A.lineatus14024-RA	K04444	774.23	787	3.2e-237	mitogen-activated protein kinase-activated protein kinase 3 [EC:2.7.11.1]
A.lineatus14026-RA	K05755	73.1	403	4.2e-121	actin related protein 2/3 complex, subunit 4
A.lineatus14033-RA	K12959	250.87	276.1	1.2e-82	caveolin 3
A.lineatus14032-RA	K28005	664.13	1104.9	0	poly [ADP-ribose] polymerase 2 [EC:2.4.2.30]
A.lineatus14032-RA	K24070	976.23	982.3	2.1e-295	poly [ADP-ribose] polymerase 1 [EC:2.4.2.30]
A.lineatus14032-RA	K10798	324.5	358.4	3.7e-107	protein mono-ADP-ribosyltransferase 3/4 [EC:2.4.2.-]
A.lineatus14031-RA	K04605	1563	1737	0	metabotropic glutamate receptor 2
A.lineatus14038-RA	K01831	661.83	792.9	8.5e-239	prostacyclin synthase [EC:5.3.99.4]
A.lineatus14036-RA	K07526	1059.97	1601	0	SLIT-ROBO Rho GTPase activating protein
A.lineatus14034-RA	K04229	568.6	675.4	1.7e-203	oxytocin receptor
A.lineatus14035-RA	K10627	89.2	511.8	1.2e-153	E3 ubiquitin-protein ligase RAD18 [EC:2.3.2.27]
A.lineatus14051-RA	K22529	284.13	634.1	9.9e-191	amphoterin-induced protein
A.lineatus14045-RA	K13221	166.27	511.4	9.1e-154	methylosome protein 50
A.lineatus14041-RA	K11151	406.1	587.2	6.7e-177	retinol dehydrogenase 10 [EC:1.1.1.-]
A.lineatus14048-RA	K10154	706.07	892.2	5.2e-269	interferon regulatory factor 6
A.lineatus14048-RA	K17277	108.23	555.8	6.2e-167	epidermal growth factor receptor kinase substrate 8
A.lineatus14047-RA	K08328	212.23	332	1.3e-99	guanylate cyclase activator 1
A.lineatus14050-RA	K08414	372.77	697.9	4.1e-210	G protein-coupled receptor 61
A.lineatus14044-RA	K11757	828.77	2420.6	0	protein polybromo-1
A.lineatus14042-RA	K18423	246.23	1577.2	0	exportin-2 (importin alpha re-exporter)
A.lineatus14049-RA	K01490	221.77	1176.8	0	AMP deaminase [EC:3.5.4.6]
A.lineatus14058-RA	K06625	122.4	204.4	1.6e-60	cyclin-dependent kinase inhibitor 1A
A.lineatus14053-RA	K05048	950.27	985.3	9.4e-297	solute carrier family 6 (neurotransmitter transporter, amino acid/orphan) member 15/16/17/18/20
A.lineatus14061-RA	K14797	164.9	661.3	4.4e-199	essential nuclear protein 1
A.lineatus14057-RA	K12892	237.47	252.4	2.5e-75	serine/arginine-rich splicing factor 3
A.lineatus14052-RA	K13190	227.27	918.2	2.5e-276	RNA-binding protein 15
A.lineatus14062-RA	K08800	511.9	885.6	9.1e-267	NUAK family, SNF1-like kinase [EC:2.7.11.1]
A.lineatus14056-RA	K01251	59	928.6	5.8e-280	adenosylhomocysteinase [EC:3.13.2.1]
A.lineatus14055-RA	K27960	244.8	1320	0	striatin-interacting protein
A.lineatus14060-RA	K11834	495	1059.5	0	ubiquitin carboxyl-terminal hydrolase 44/49 [EC:3.4.19.12]
A.lineatus14060-RA	K13528	52.93	333.8	5.2e-100	mediator of RNA polymerase II transcription subunit 20
A.lineatus14070-RA	K04614	67.73	93.3	6.8e-27	vomeronasal 1 receptor
A.lineatus14063-RA	K16288	192.77	1396.9	0	dual serine/threonine and tyrosine protein kinase [EC:2.7.12.1]
A.lineatus14067-RA	K17784	28.77	119.6	6.2e-35	MICOS complex subunit MIC10
A.lineatus14068-RA	K19558	115	287	5.7e-86	neuroblastoma suppressor of tumorigenicity 1
A.lineatus14066-RA	K10365	72.33	598	4.8e-180	F-actin-capping protein subunit beta
A.lineatus14069-RA	K24507	371.4	734	1.1e-220	von Willebrand factor A domain-containing protein 1
A.lineatus14071-RA	K04614	67.73	97.7	3.2e-28	vomeronasal 1 receptor
A.lineatus14082-RA	K25100	389.57	1986.8	0	Msx2-interacting protein
A.lineatus14079-RA	K10317	190.1	895.1	9.2e-270	F-box protein 42
A.lineatus14079-RA	K15117	307.9	569.4	3.2e-171	solute carrier family 25, member 34/35
A.lineatus14076-RA	K00235	489.4	617.1	1e-185	succinate dehydrogenase (ubiquinone) iron-sulfur subunit [EC:1.3.5.1]
A.lineatus14076-RA	K00240	156.1	316.7	5.9e-95	succinate dehydrogenase iron-sulfur subunit [EC:1.3.5.1]
A.lineatus14076-RA	K25406	187.43	253.9	8.2e-76	microfibrillar-associated protein 2
A.lineatus14073-RA	K15544	96.4	384	2e-115	RNA polymerase II subunit A C-terminal domain phosphatase SSU72 [EC:3.1.3.16]
A.lineatus14081-RA	K24416	315.23	469.9	5.4e-141	filamin-binding LIM protein 1
A.lineatus14074-RA	K17681	213	1185.7	0	ATPase family AAA domain-containing protein 3A/B
A.lineatus14077-RA	K16469	988.33	2104.5	0	rootletin
A.lineatus14077-RA	K20069	62.57	407.7	2e-122	adaptin ear-binding coat-associated protein 1/2
A.lineatus14075-RA	K02887	36.93	197.2	1.3e-58	large subunit ribosomal protein L20
A.lineatus14084-RA	K15109	346.63	518.5	2.9e-156	solute carrier family 25 (mitochondrial carnitine/acylcarnitine transporter), member 20
A.lineatus14086-RA	K17255	247.47	727.2	3.7e-219	Rab GDP dissociation inhibitor
A.lineatus14083-RA	K04739	289.37	549.1	3.9e-165	cAMP-dependent protein kinase regulator
A.lineatus14087-RA	K27488	220.63	577.1	8e-174	transmembrane protein 43
A.lineatus14085-RA	K09008	38.8	258.2	4.9e-77	NADH dehydrogenase [ubiquinone] 1 alpha subcomplex assembly factor 3
A.lineatus14091-RA	K22538	246.93	342.2	2.3e-102	mitochondrial RNA pseudouridine synthase RPUSD4 [EC:5.4.99.-]
A.lineatus14089-RA	K04701	253.7	294.6	4.3e-88	cytokine inducible SH2-containing protein
A.lineatus14092-RA	K24297	675.63	1302.6	0	glutamine-rich protein 1
A.lineatus14090-RA	K08870	104.87	644.7	3.4e-194	twinfilin
A.lineatus14090-RA	K14962	194.47	605.4	3.2e-182	COMPASS component SWD2
A.lineatus14098-RA	K04860	1356.9	1468.9	0	voltage-dependent calcium channel alpha-2/delta-3
A.lineatus14103-RA	K00615	179.53	548.8	7.6e-165	transketolase [EC:2.2.1.1]
A.lineatus14099-RA	K04251	444.5	480.6	1.6e-144	long/medium wavelength-sensitive opsin
A.lineatus14107-RA	K05100	1521.33	2122.4	0	macrophage-stimulating 1 receptor [EC:2.7.10.1]
A.lineatus14109-RA	K13094	119.63	338.4	6.1e-101	RNA-binding protein 5/10
A.lineatus14108-RA	K08812	450.93	588	7.4e-177	CaM kinase-like vesicle-associated [EC:2.7.11.-]
A.lineatus14106-RA	K03178	1329.33	1413.4	0	ubiquitin-activating enzyme E1 [EC:6.2.1.45]
A.lineatus14110-RA	K06840	588	1215.3	0	semaphorin 3
A.lineatus14114-RA	K11885	64.53	788.6	1.3e-237	DNA damage-inducible protein 1
A.lineatus14112-RA	K10084	694.47	1031.2	0	ER degradation enhancer, mannosidase alpha-like 1
A.lineatus14112-RA	K07955	170.2	419	4.3e-126	ADP-ribosylation factor-like protein 8
A.lineatus14116-RA	K22860	107.6	286.6	1.7e-85	REM2 and Rab-like small GTPase 1
A.lineatus14118-RA	K13937	569.3	1307.4	0	hexose-6-phosphate dehydrogenase [EC:1.1.1.47 3.1.1.31]
A.lineatus14118-RA	K01057	121.8	220.5	2.1e-65	6-phosphogluconolactonase [EC:3.1.1.31]
A.lineatus14120-RA	K11511	55.1	179.9	2.9e-53	centromere protein S
A.lineatus14122-RA	K04537	773.5	815.2	1.5e-245	guanine nucleotide-binding protein G(I)/G(S)/G(T) subunit beta-2
A.lineatus14122-RA	K04536	716.43	764.7	4.7e-230	guanine nucleotide-binding protein G(I)/G(S)/G(T) subunit beta-1
A.lineatus14122-RA	K07825	688	688.1	7.5e-208	guanine nucleotide-binding protein G(I)/G(S)/G(T) subunit beta-3
A.lineatus14121-RA	K23600	190.6	607.3	1e-182	TAR DNA-binding protein 43
A.lineatus14125-RA	K13706	78.53	371	3.3e-111	abhydrolase domain-containing protein 14
A.lineatus14124-RA	K23441	887.03	1318.2	0	hepatocyte growth factor-like protein
A.lineatus14126-RA	K04859	1522.53	1882	0	voltage-dependent calcium channel alpha-2/delta-2
A.lineatus14131-RA	K02493	232.07	285	5.4e-85	release factor glutamine methyltransferase [EC:2.1.1.297]
A.lineatus14133-RA	K08870	104.87	642.2	2e-193	twinfilin
A.lineatus14129-RA	K01197	39.4	1122.5	0	hyaluronoglucosaminidase [EC:3.2.1.35]
A.lineatus14130-RA	K24030	219.13	641.9	2.6e-193	zinc finger MYND domain-containing protein 10
A.lineatus14130-RA	K20405	150.1	625.7	2e-188	nitrogen permease regulator 2
A.lineatus14130-RA	K09850	416.47	552.6	4.6e-166	Ras association domain-containing protein 1
A.lineatus14132-RA	K04701	253.7	307.4	5.5e-92	cytokine inducible SH2-containing protein
A.lineatus14136-RA	K20195	102.33	747.2	6.8e-225	vacuolar fusion protein MON1
A.lineatus14134-RA	K11529	149.3	611.7	8e-184	glycerate 2-kinase [EC:2.7.1.165]
A.lineatus14141-RA	K26503	554.17	564.1	3.5e-169	Ski oncogene
A.lineatus14137-RA	K11350	1675.87	2131.3	0	bromodomain and PHD finger-containing protein 3
A.lineatus14139-RA	K19006	900.73	1012.6	0	phosphatidylinositol phospholipase C, eta [EC:3.1.4.11]
A.lineatus14146-RA	K11432	260.67	2549.1	0	[histone H3]-lysine9 N-trimethyltransferase PRDM2 [EC:2.1.1.355]
A.lineatus14147-RA	K09403	206.73	214.8	1.5e-63	forkhead box protein J2/3
A.lineatus14156-RA	K12030	423.1	825.1	2.2e-248	tripartite motif-containing protein 62 [EC:2.3.2.27]
A.lineatus14150-RA	K26257	215.2	327.2	4.3e-98	epithelial membrane protein 3
A.lineatus14152-RA	K20736	482.37	573.3	9.6e-173	alpha-1,3-galactosyltransferase 2 [EC:2.4.1.87]
A.lineatus14160-RA	K15717	89.63	366.3	5.7e-110	prostamide/prostaglandin F2alpha synthase [EC:1.11.1.20]
A.lineatus14148-RA	K14767	135.87	586.4	5.2e-176	U3 small nucleolar RNA-associated protein 3
A.lineatus14153-RA	K23480	213.07	528.1	1.6e-158	zinc finger protein 362/384
A.lineatus14157-RA	K05141	289.97	406	1e-121	tumor necrosis factor receptor superfamily member 1B
A.lineatus14149-RA	K01922	141.9	477	2.6e-143	phosphopantothenate---cysteine ligase (ATP) [EC:6.3.2.51]
A.lineatus14161-RA	K15378	377.93	758.6	2.7e-228	solute carrier family 45, member 1/2/4
A.lineatus14159-RA	K08635	1016.03	1072.8	0	neprilysin [EC:3.4.24.11]
A.lineatus14162-RA	K13784	49	103.6	7.1e-30	prothymosin alpha
A.lineatus14170-RA	K02959	27.87	166.8	5.3e-49	small subunit ribosomal protein S16
A.lineatus14164-RA	K04626	880.63	1306.5	0	taste receptor type 1 member 3
A.lineatus14163-RA	K23732	121.17	533	3.9e-160	coiled-coil domain-containing protein 63/114
A.lineatus05682-RA	K13761	397.43	666.8	1.5e-200	high affinity cGMP-specific 3',5'-cyclic phosphodiesterase 9 [EC:3.1.4.35]
A.lineatus05684-RA	K13179	589.8	1090.8	0	ATP-dependent RNA helicase DDX18/HAS1 [EC:5.6.2.7]
A.lineatus05687-RA	K14838	73.6	329.1	2.2e-98	nucleolar protein 15
A.lineatus05685-RA	K22371	94	298.4	6.5e-89	G2/M phase-specific E3 ubiquitin-protein ligase [EC:2.3.2.26]
A.lineatus05691-RA	K22687	449.37	585.5	3.6e-176	inhibin beta B chain
A.lineatus05694-RA	K03978	95.2	179.7	5.2e-53	GTP-binding protein
A.lineatus05693-RA	K14342	497.63	574.7	7.4e-173	solute carrier family 10 (sodium/bile acid cotransporter), member 2
A.lineatus05700-RA	K05463	115.57	412.4	1e-123	ephrin-B
A.lineatus05705-RA	K24348	88.23	306.4	1.6e-91	UBX domain-containing protein 1/4
A.lineatus05706-RA	K06464	1037.43	1202.5	0	integrin beta 2
A.lineatus05704-RA	K28122	287	425	2.6e-127	N-myc-interactor
A.lineatus05701-RA	K13173	52.2	364.2	2.2e-109	arginine and glutamate-rich protein 1
A.lineatus05702-RA	K26006	96.4	501.8	5.6e-151	cobalamin trafficking protein CblD
A.lineatus05707-RA	K25367	202.87	295.9	2.7e-88	Ly-6/uPAR domain-containing protein 6
A.lineatus05710-RA	K05135	250.93	369.8	6.4e-111	interleukin 10 receptor beta
A.lineatus05709-RA	K05131	207.8	363.2	1.3e-108	interferon receptor 2
A.lineatus05713-RA	K13783	519.07	900.3	4.8e-271	MFS transporter, OPA family, solute carrier family 37 (glycerol-3-phosphate transporter), member 1/2
A.lineatus05712-RA	K14849	53.03	448.3	1.9e-134	ribosomal RNA-processing protein 1
A.lineatus05721-RA	K14567	87.97	768	6.7e-231	U3 small nucleolar RNA-associated protein 14
A.lineatus05717-RA	K24891	388.83	766.5	1.7e-230	homeobox protein PKNOX
A.lineatus05717-RA	K03944	47.57	163.4	5.1e-48	NADH dehydrogenase (ubiquinone) flavoprotein 3
A.lineatus05722-RA	K26681	55.17	429.3	4e-129	insulin-induced protein
A.lineatus05714-RA	K13761	397.43	939.3	5e-283	high affinity cGMP-specific 3',5'-cyclic phosphodiesterase 9 [EC:3.1.4.35]
A.lineatus05716-RA	K02131	59.8	85.5	1.4e-24	F-type H+-transporting ATPase subunit 6
A.lineatus05715-RA	K15443	89.6	468.1	2.2e-140	tRNA (guanine-N(7)-)-methyltransferase subunit TRM82
A.lineatus05728-RA	K18584	355.57	966.6	1.5e-291	actin-related protein 3
A.lineatus05723-RA	K09319	103.13	348.7	1.2e-104	homeobox protein engrailed
A.lineatus05730-RA	K10655	578.53	628.2	4e-189	tripartite motif-containing protein 63 [EC:2.3.2.27]
A.lineatus05729-RA	K23014	1041.37	1139.9	0	inactive dipeptidyl peptidase 10
A.lineatus05731-RA	K12181	65.77	112.6	1.1e-32	COP9 signalosome complex subunit 8
A.lineatus05734-RA	K22235	415.13	635.5	7e-191	melanophilin
A.lineatus05735-RA	K26434	75.1	602.4	5.2e-181	leucine-rich repeat flightless-interacting protein
A.lineatus05736-RA	K18066	332.57	589.2	1.8e-177	tRNA wybutosine-synthesizing protein 5 [EC:1.14.11.42]
A.lineatus05732-RA	K06238	429	1588	0	collagen type VI alpha
A.lineatus05733-RA	K06238	429	626	4.3e-188	collagen type VI alpha
A.lineatus05740-RA	K08804	425.2	551.3	1.4e-165	serine/threonine kinase 17 [EC:2.7.11.1]
A.lineatus05738-RA	K05294	101.8	923.3	9e-278	GPI inositol-deacylase [EC:3.-.-.-]
A.lineatus05739-RA	K12168	2033.43	2105.3	0	E3 ubiquitin-protein ligase HECW2 [EC:2.3.2.26]
A.lineatus05747-RA	K06100	126.2	1832.5	0	symplekin
A.lineatus05745-RA	K08412	389.3	645.7	1.5e-194	G protein-coupled receptor 39
A.lineatus05749-RA	K01953	98.03	125.1	1.8e-36	asparagine synthase (glutamine-hydrolysing) [EC:6.3.5.4]
A.lineatus05746-RA	K15289	181.67	554.3	9.7e-167	solute carrier family 35, member F5
A.lineatus05751-RA	K14552	134.63	922.9	1.9e-277	NET1-associated nuclear protein 1 (U3 small nucleolar RNA-associated protein 17)
A.lineatus05758-RA	K10864	535.13	1193.6	0	DNA mismatch repair protein PMS1
A.lineatus05750-RA	K14685	192.9	789.2	1e-237	solute carrier family 40 (iron-regulated transporter), member 1
A.lineatus05756-RA	K15442	125.07	450.6	2.5e-135	tRNA-specific adenosine deaminase 3
A.lineatus05756-RA	K10768	119.3	350.2	3.5e-105	alkylated DNA repair protein alkB homolog 6 [EC:1.14.11.-]
A.lineatus05754-RA	K09573	323.1	328.2	2.4e-98	FK506-binding protein 7 [EC:5.2.1.8]
A.lineatus05752-RA	K11222	1099.27	1302.3	0	signal transducer and activator of transcription 4
A.lineatus05755-RA	K01409	416.97	489.2	9.9e-147	N6-L-threonylcarbamoyladenine synthase [EC:2.3.1.234]
A.lineatus05759-RA	K05497	565.87	612.4	2.2e-184	growth differentiation factor 8
A.lineatus05753-RA	K01425	91.77	104.8	2e-30	glutaminase [EC:3.5.1.2]
A.lineatus05769-RA	K08900	157	638.3	5.3e-192	mitochondrial chaperone BCS1
A.lineatus05766-RA	K12606	63.07	590.2	1.1e-177	CCR4-NOT transcription complex subunit 9
A.lineatus05770-RA	K00488	716.17	787.2	3.6e-237	cholestanetriol 26-monooxygenase [EC:1.14.15.15]
A.lineatus05767-RA	K05857	868.5	1130.3	0	phosphatidylinositol phospholipase C, delta [EC:3.1.4.11]
A.lineatus05765-RA	K07042	59.3	102.7	1e-29	probable rRNA maturation factor
A.lineatus05761-RA	K05605	163.73	615.6	4.3e-185	3-hydroxyisobutyryl-CoA hydrolase [EC:3.1.2.4]
A.lineatus05768-RA	K24851	540.5	1933.7	0	zinc finger protein 142
A.lineatus05768-RA	K09228	359.47	391.1	5.1e-117	KRAB domain-containing zinc finger protein
A.lineatus05764-RA	K24317	516.7	2641.1	0	germinal-center associated nuclear protein [EC:2.3.1.48]
A.lineatus05764-RA	K01852	993.6	1371.2	0	lanosterol synthase [EC:5.4.99.7]
A.lineatus05764-RA	K11850	270.23	965.3	2.1e-290	ubiquitin carboxyl-terminal hydrolase 26/29/37 [EC:3.4.19.12]
A.lineatus05772-RA	K18080	247.3	675.4	7.2e-203	tensin
A.lineatus05773-RA	K18080	247.3	658.1	1.2e-197	tensin
A.lineatus05774-RA	K23577	306.1	458.3	7.5e-138	insulin-like growth factor-binding protein 5
A.lineatus05775-RA	K23575	255.33	388	2.7e-116	insulin-like growth factor-binding protein 2
A.lineatus05777-RA	K13856	1781.57	1789.5	0	solute carrier family 4 (anion exchanger), member 3
A.lineatus05781-RA	K23285	147.6	504.5	1e-151	PTB domain-containing engulfment adapter protein 1
A.lineatus05783-RA	K04577	587.2	732.2	1.4e-220	calcitonin receptor-like
A.lineatus05782-RA	K03909	261.63	298.3	4.3e-89	tissue factor pathway inhibitor
A.lineatus05787-RA	K19574	1522.5	2507.6	0	obscurin-like protein 1
A.lineatus05786-RA	K06823	1322.1	1600.4	0	collagen type XVIII alpha
A.lineatus05785-RA	K21444	217.67	409	1.3e-122	poly(rC)-binding protein 3/4
A.lineatus05793-RA	K27813	276	593	3.8e-178	caveolae-associated protein 2
A.lineatus05790-RA	K08809	1036.23	5178.9	0	striated muscle-specific serine/threonine protein kinase [EC:2.7.11.1]
A.lineatus05788-RA	K15731	263.13	319.3	1.4e-95	carboxy-terminal domain RNA polymerase II polypeptide A small phosphatase [EC:3.1.3.16]
A.lineatus05791-RA	K05050	421.77	422	1.1e-126	C-X-C chemokine receptor type 2
A.lineatus05798-RA	K14716	641.23	711.6	4.8e-214	solute carrier family 39 (zinc transporter), member 10
A.lineatus05803-RA	K15260	487.7	858	2.7e-258	protein mono-ADP-ribosyltransferase 9 [EC:2.4.2.-]
A.lineatus05804-RA	K05050	421.77	491.1	1.1e-147	C-X-C chemokine receptor type 2
A.lineatus05802-RA	K15261	558.2	1441.6	0	protein mono-ADP-ribosyltransferase 10/14/15 [EC:2.4.2.-]
A.lineatus05800-RA	K28063	155.6	811.9	3.1e-244	extended synaptotagmin
A.lineatus05799-RA	K10408	2854.33	4701.1	0	dynein axonemal heavy chain
A.lineatus05806-RA	K01229	1407.73	3403	0	lactase-phlorizin hydrolase [EC:3.2.1.108 3.2.1.62]
A.lineatus05805-RA	K01229	1407.73	3333.8	0	lactase-phlorizin hydrolase [EC:3.2.1.108 3.2.1.62]
A.lineatus05805-RA	K05350	564.5	567	1.6e-170	beta-glucosidase [EC:3.2.1.21]
A.lineatus05807-RA	K11406	1477.2	1614.3	0	histone deacetylase 4/5 [EC:3.5.1.98]
A.lineatus05808-RA	K09069	113.07	304.5	4.7e-91	twist
A.lineatus05813-RA	K20357	282.17	295.6	1.3e-88	anterior gradient protein 3
A.lineatus05814-RA	K13194	535.77	1282.6	0	double stranded RNA-specific editase B [EC:3.5.-.-]
A.lineatus05812-RA	K19680	148.2	726	1.6e-218	TRAF3-interacting protein 1
A.lineatus05811-RA	K10323	322.93	639.4	1.6e-192	ankyrin repeat and SOCS box protein 1
A.lineatus05815-RA	K22438	118.3	286.1	2.3e-85	trans-aconitate 3-methyltransferase [EC:2.1.1.145]
A.lineatus05816-RA	K10687	183.9	439.8	6.7e-132	ubiquitin-conjugating enzyme E2 F [EC:2.3.2.34]
A.lineatus05817-RA	K08447	139.57	176.9	1.7e-52	receptor activity modifying protein 1
A.lineatus05820-RA	K14694	117.03	235.5	3.6e-70	solute carrier family 30 (zinc transporter), member 11
A.lineatus05818-RA	K17533	445.83	724.7	1.5e-217	mitogen-activated protein kinase kinase kinase 19 [EC:2.7.11.25]
A.lineatus05821-RA	K00744	924.57	1003.6	2.8e-302	alpha-1,3(6)-mannosylglycoprotein beta-1,6-N-acetyl-glucosaminyltransferase [EC:2.4.1.155]
A.lineatus05819-RA	K15188	274.5	574.7	1.5e-172	cyclin T
A.lineatus05819-RA	K03392	247.97	533.4	2.1e-160	aminocarboxymuconate-semialdehyde decarboxylase [EC:4.1.1.45]
A.lineatus05823-RA	K04988	1327.27	1992.7	0	polycystin 1L2
A.lineatus05825-RA	K07831	331.77	498.3	3.7e-150	Ras-related protein M-Ras
A.lineatus05824-RA	K04586	811.67	998.3	6.7e-301	parathyroid hormone receptor 2
A.lineatus05828-RA	K23963	807.87	989	7e-298	band 4.1-like protein 5
A.lineatus05829-RA	K06819	1101.03	1447.1	0	neuropilin 2
A.lineatus05832-RA	K04237	298.23	418.4	3.3e-125	partitioning defective protein 3
A.lineatus05837-RA	K00762	110.1	169	7.5e-50	orotate phosphoribosyltransferase [EC:2.4.2.10]
A.lineatus05838-RA	K23482	209.1	320.1	6.9e-96	beta-crystallin
A.lineatus05836-RA	K05717	1149.7	2424	0	fibronectin 1
A.lineatus05840-RA	K19929	447.2	497.9	1.6e-149	cyclin-dependent kinase 5 activator 2
A.lineatus05839-RA	K09437	305	408.7	1.1e-122	ETS oncogene family protein FEV
A.lineatus05845-RA	K00445	444.53	679	1.4e-204	wingless-type MMTV integration site family, member 6
A.lineatus05846-RA	K24226	549.9	1766.4	0	cilia- and flagella-associated protein 65
A.lineatus05847-RA	K08025	148.57	339.1	2.7e-101	homeobox protein HB9
A.lineatus05848-RA	K10356	883	1212.9	0	myosin I
A.lineatus05850-RA	K20049	7638.07	8333.3	0	low-density lipoprotein receptor-related protein 1B
A.lineatus05852-RA	K27075	98.8	224	2e-66	nucleolus and neural progenitor protein
A.lineatus05852-RA	K07020	80.13	126.3	6.9e-37	uncharacterized protein
A.lineatus05851-RA	K07835	410.3	461.3	3.4e-139	Ras-related protein Ral-B
A.lineatus05853-RA	K13667	80.93	140.1	4.3e-41	EGF-domain serine glucosyl/xylosyltransferase [EC:2.4.1.376 2.4.2.63]
A.lineatus05854-RA	K08518	669.67	1653.3	0	syntaxin-binding protein 5
A.lineatus05856-RA	K07933	131.33	357.9	1.8e-107	Rab-like protein 3
A.lineatus05859-RA	K16657	453.9	502.3	2.5e-151	neurexophilin-2
A.lineatus05855-RA	K03136	52.2	397.5	4.9e-119	transcription initiation factor TFIIE subunit alpha
A.lineatus05860-RA	K10523	137.87	367.6	6.4e-110	speckle-type POZ protein
A.lineatus05863-RA	K00546	109.87	776.1	2.3e-234	histamine N-methyltransferase [EC:2.1.1.8]
A.lineatus05863-RA	K22437	473.07	570.5	3.3e-172	carnosine N-methyltransferase [EC:2.1.1.22]
A.lineatus05871-RA	K22503	687.7	953.8	2.1e-287	aspartyl-tRNA synthetase [EC:6.1.1.12]
A.lineatus05873-RA	K23864	349.83	685.4	3.7e-206	paroxysmal nonkinesiogenic dyskinesia protein
A.lineatus05873-RA	K00966	315.57	544.7	6e-164	mannose-1-phosphate guanylyltransferase [EC:2.7.7.13]
A.lineatus05873-RA	K01069	160.07	259.9	1.7e-77	hydroxyacylglutathione hydrolase [EC:3.1.2.6]
A.lineatus05878-RA	K00868	133.53	499.9	2.6e-150	pyridoxine kinase [EC:2.7.1.35]
A.lineatus05877-RA	K00747	905.13	1042.9	0	chondroitin polymerizing factor [EC:2.4.1.175 2.4.1.226]
A.lineatus05880-RA	K13523	285.63	673.9	4.5e-203	lysophosphatidic acid acyltransferase / lysophosphatidylinositol acyltransferase [EC:2.3.1.51 2.3.1.-]
A.lineatus05882-RA	K04575	892.33	2122.4	0	amyotrophic lateral sclerosis 2 protein
A.lineatus05879-RA	K02432	1089.97	1120.1	0	frizzled 1/7
A.lineatus05886-RA	K03139	65.1	250.9	1.1e-74	transcription initiation factor TFIIF subunit beta [EC:5.6.2.-]
A.lineatus05890-RA	K20282	420.03	1593.1	0	GRIP and coiled-coil domain-containing protein 2
A.lineatus05887-RA	K12172	508.33	4128.8	0	E3 SUMO-protein ligase RanBP2 [EC:2.3.2.-]
A.lineatus05891-RA	K14387	285.97	898.5	9.3e-271	solute carrier family 5 (high affinity choline transporter), member 7
A.lineatus05888-RA	K23354	140.93	758.5	1.3e-228	LIM and senescent cell antigen-like-containing domain protein 1/2
A.lineatus05892-RA	K07951	207	358.3	1.5e-107	ADP-ribosylation factor-like protein 6
A.lineatus05894-RA	K08487	280.5	428.6	6.9e-129	syntaxin 11
A.lineatus05904-RA	K09363	304.33	456	3.5e-137	POU domain transcription factor, class 1
A.lineatus05905-RA	K12192	282.63	391.7	6.7e-118	charged multivesicular body protein 2B
A.lineatus05908-RA	K05162	319.17	507	3.8e-152	tumor necrosis factor receptor superfamily member EDAR
A.lineatus05909-RA	K12171	259.27	772.1	3.7e-232	E3 ubiquitin-protein ligase SH3RF [EC:2.3.2.27]
A.lineatus05912-RA	K13169	93.7	851.3	2.7e-256	A-kinase anchor protein 17
A.lineatus05910-RA	K16940	932.87	982.8	7.1e-296	septin 10
A.lineatus05914-RA	K24370	619.03	1348.1	0	zinc finger protein 148
A.lineatus05917-RA	K18400	225.9	228.5	8.6e-68	KAT8 regulatory NSL complex subunit 1
A.lineatus05916-RA	K24472	430.87	1083.2	0	protein HEG
A.lineatus05915-RA	K14428	428.2	598.6	8.7e-180	solute carrier family 12 (potassium/chloride transporters), member 8
A.lineatus05919-RA	K10430	706.23	1836.5	0	microtubule-associated protein 2
A.lineatus05920-RA	K05738	329.87	332.5	5.3e-100	myosin light chain 1
A.lineatus05921-RA	K01948	2233	2984.7	0	carbamoyl-phosphate synthase (ammonia) [EC:6.3.4.16]
A.lineatus05924-RA	K09220	205.33	427.7	4.7e-128	IKAROS family zinc finger protein
A.lineatus05925-RA	K24521	74.9	212.7	3.8e-63	brorin
A.lineatus05930-RA	K03691	61.33	699.2	1.9e-210	peptide-O-fucosyltransferase [EC:2.4.1.221]
A.lineatus05929-RA	K05646	3216.57	7080.2	0	ATP-binding cassette, subfamily A (ABC1), member 12
A.lineatus05928-RA	K10683	169.23	601.5	1.1e-180	BRCA1-associated RING domain protein 1
A.lineatus05928-RA	K06867	118.5	119.1	1.1e-34	uncharacterized protein
A.lineatus05926-RA	K24521	74.9	93.3	7.5e-27	brorin
A.lineatus05935-RA	K12562	462.5	652.1	3.3e-196	amphiphysin
A.lineatus05931-RA	K09508	382.97	477.9	1.1e-143	DnaJ homolog subfamily B member 2
A.lineatus05934-RA	K01992	18.03	19.7	0.00015	ABC-2 type transport system permease protein
A.lineatus05932-RA	K07817	261.73	1036.1	0	receptor-type tyrosine-protein phosphatase N [EC:3.1.3.48]
A.lineatus05937-RA	K17919	276.77	759.3	9.5e-229	sorting nexin-4
A.lineatus05939-RA	K12374	938.4	990.9	9.5e-299	arylsulfatase D/F/H [EC:3.1.6.-]
A.lineatus05943-RA	K10849	76.67	204.6	1.2e-60	DNA excision repair protein ERCC-1
A.lineatus05941-RA	K07378	551.47	1012.9	0	neuroligin
A.lineatus05948-RA	K04977	1381.97	1961.7	0	transient receptor potential cation channel subfamily M member 2 [EC:3.6.1.13]
A.lineatus05948-RA	K21844	352.03	600.4	2e-180	protein FAM126
A.lineatus05944-RA	K17592	211.4	1749.9	0	sacsin
A.lineatus05945-RA	K24907	3082.37	3436.4	0	disco-interacting protein 2 homolog A [EC:6.2.1.1]
A.lineatus05947-RA	K04724	320.33	624.4	6.4e-188	CASP8 and FADD-like apoptosis regulator
A.lineatus05949-RA	K04422	1020.53	1188.8	0	mitogen-activated protein kinase kinase kinase 13 [EC:2.7.11.25]
A.lineatus05955-RA	K14440	648.07	1010.9	1.7e-304	SWI/SNF-related matrix-associated actin-dependent regulator of chromatin subfamily A-like protein 1 [EC:5.6.2.-]
A.lineatus05950-RA	K00850	351.53	916.8	3.8e-276	6-phosphofructokinase 1 [EC:2.7.1.11]
A.lineatus05952-RA	K10885	234.93	943.4	4.4e-284	ATP-dependent DNA helicase 2 subunit 2
A.lineatus05954-RA	K10659	134.73	553.3	5e-166	E3 ubiquitin-protein ligase MARCH4/9/11 [EC:2.3.2.27]
A.lineatus05956-RA	K19868	491.43	958.1	1.6e-288	thioredoxin domain-containing protein 3
A.lineatus05951-RA	K25705	71.2	113.5	5.2e-33	protein SIX6OS1
A.lineatus05959-RA	K27310	181.6	409.1	7.3e-123	transmembrane protein 41
A.lineatus05963-RA	K26089	154.1	518.5	1.7e-155	ankyrin repeat and zinc finger domain-containing protein 1
A.lineatus05962-RA	K18543	450.97	642.8	2.7e-193	choriolysin H [EC:3.4.24.67]
A.lineatus05964-RA	K12309	751.87	954.7	1.4e-287	beta-galactosidase [EC:3.2.1.23]
A.lineatus05964-RA	K25543	786.17	826.4	1.1e-248	beta-galactosidase-1-like protein [EC:3.2.1.-]
A.lineatus05964-RA	K12308	317.93	375.9	2.3e-112	beta-galactosidase [EC:3.2.1.23]
A.lineatus05961-RA	K12897	124.57	278.3	4.7e-83	transformer-2 protein
A.lineatus05965-RA	K12559	1080.1	2290.5	0	myosin X
A.lineatus05966-RA	K26099	55.53	260.9	1.3e-77	PTTG1-interacting protein
A.lineatus05966-RA	K12160	50.4	243.6	7.4e-73	small ubiquitin-related modifier
A.lineatus05970-RA	K23957	592.67	1207.8	0	formic-like protein
A.lineatus05974-RA	K00710	77.1	784.7	4.9e-236	polypeptide N-acetylgalactosaminyltransferase [EC:2.4.1.41]
A.lineatus05971-RA	K12821	272.33	960.8	2.8e-289	pre-mRNA-processing factor 40
A.lineatus05973-RA	K10128	103.57	188.8	6e-56	reprimo, TP53-dependent G2 arrest mediator candidate
A.lineatus05982-RA	K24053	94.3	189.7	3.8e-56	general receptor for phosphoinositides 1-associated scaffold protein
A.lineatus05980-RA	K00710	77.1	723.6	1.5e-217	polypeptide N-acetylgalactosaminyltransferase [EC:2.4.1.41]
A.lineatus05984-RA	K04675	796.93	1054.9	0	activin receptor type-1 [EC:2.7.11.30]
A.lineatus05983-RA	K13568	860.83	982.1	2.5e-296	activin receptor type-1C [EC:2.7.11.30]
A.lineatus05987-RA	K23491	890.4	1024.3	0	catenin delta-2
A.lineatus05988-RA	K27570	59.33	66.7	1.1e-18	death-associated protein 1
A.lineatus05989-RA	K26456	638.17	2043.7	0	protein TANC
A.lineatus05993-RA	K06722	159.93	326	8.2e-98	CD302 antigen
A.lineatus05990-RA	K24764	262.6	369.4	9e-111	WD repeat, SAM and U-box domain-containing protein 1
A.lineatus05991-RA	K26167	1315.63	1887.9	0	bromodomain adjacent to zinc finger domain protein 2B
A.lineatus05994-RA	K24990	169.07	534.1	2.3e-160	RNA-binding motif, single-stranded-interacting protein
A.lineatus05995-RA	K12650	247.2	489.2	6.4e-147	TRAF family member-associated NF-kappa-B activator
A.lineatus05996-RA	K10174	743.23	1110.8	0	T-box brain protein 1
A.lineatus05997-RA	K13861	2066.87	2112.7	0	solute carrier family 4 (sodium bicarbonate transporter), member 10
A.lineatus05998-RA	K05259	67.8	232.6	2.3e-69	glucagon
A.lineatus06000-RA	K12647	936.83	1205.4	0	interferon-induced helicase C domain-containing protein 1 [EC:5.6.2.6]
A.lineatus05999-RA	K01278	676.63	809.6	2.6e-243	dipeptidyl-peptidase 4 [EC:3.4.14.5]
A.lineatus06010-RA	K24046	443.23	925	4e-278	cordon-bleu protein-like 1
A.lineatus06008-RA	K23696	721.17	805.6	1.2e-242	growth factor receptor-bound protein 14
A.lineatus06014-RA	K00710	77.1	727.7	8.4e-219	polypeptide N-acetylgalactosaminyltransferase [EC:2.4.1.41]
A.lineatus06013-RA	K19673	1962.53	2337.6	0	tetratricopeptide repeat protein 21B
A.lineatus06011-RA	K14997	310.3	643.1	2.3e-193	solute carrier family 38 (sodium-coupled neutral amino acid transporter), member 11
A.lineatus06015-RA	K17494	144.97	631.2	1.2e-189	cysteine/serine-rich nuclear protein
A.lineatus06016-RA	K27381	786.63	3998.2	0	xin actin-binding repeat-containing protein
A.lineatus06018-RA	K23727	531.1	729.1	2.2e-219	sphingoid base N-palmitoyltransferase [EC:2.3.1.291]
A.lineatus06020-RA	K20126	198.8	439.5	6.3e-132	nostrin
A.lineatus06025-RA	K10473	445.77	976.6	4.1e-294	kelch repeat and BTB domain-containing protein 5/10
A.lineatus06025-RA	K16748	125.37	684	5.9e-206	Bardet-Biedl syndrome 5 protein
A.lineatus06021-RA	K00019	184.2	315.3	4.5e-94	3-hydroxybutyrate dehydrogenase [EC:1.1.1.30]
A.lineatus06024-RA	K23619	413.77	582.5	6.1e-175	collagen type XXVIII alpha
A.lineatus06026-RA	K27754	235.73	1140.6	0	FAST kinase domain-containing protein 1
A.lineatus06022-RA	K06233	4529.57	6067.8	0	low density lipoprotein-related protein 2
A.lineatus06017-RA	K08835	419.13	928.4	2.3e-279	serine/threonine-protein kinase OSR1/STK39 [EC:2.7.11.1]
A.lineatus06019-RA	K11550	103.97	222.7	3.4e-66	kinetochore protein Spc25, animal type
A.lineatus06032-RA	K11978	384.43	2918.5	0	E3 ubiquitin-protein ligase UBR3 [EC:2.3.2.27]
A.lineatus06027-RA	K09566	514.53	638.2	7.5e-192	peptidyl-prolyl isomerase G (cyclophilin G) [EC:5.2.1.8]
A.lineatus06029-RA	K00058	324.5	482.6	6.7e-145	D-3-phosphoglycerate dehydrogenase / 2-oxoglutarate reductase [EC:1.1.1.95 1.1.1.399]
A.lineatus06030-RA	K10460	572.03	947.1	2.1e-285	kelch-like protein 23
A.lineatus06030-RA	K11090	165.97	413.4	5.2e-124	lupus La protein
A.lineatus06034-RA	K08834	988.77	1638.5	0	myosin III [EC:2.7.11.1]
A.lineatus06031-RA	K24418	215.73	441.6	1.4e-132	rRNA N6-adenosine-methyltransferase METTL5
A.lineatus06042-RA	K11303	103.67	604.7	8.2e-182	histone acetyltransferase 1 [EC:2.3.1.48]
A.lineatus06039-RA	K23331	132	769.7	9.4e-232	DDB1- and CUL4-associated factor 17
A.lineatus06036-RA	K01580	361.23	795.7	2e-239	glutamate decarboxylase [EC:4.1.1.15]
A.lineatus06040-RA	K10415	309.37	1054.8	0	dynein cytoplasmic 1 intermediate chain
A.lineatus06040-RA	K08370	338.07	480.3	2.9e-144	plasma membrane ascorbate-dependent reductase [EC:7.2.1.3]
A.lineatus06037-RA	K26797	116.03	454.7	1.6e-136	golgi reassembly-stacking protein
A.lineatus06038-RA	K08864	223.63	1139	0	tousled-like kinase [EC:2.7.11.1]
A.lineatus06041-RA	K15105	383.17	1225	0	solute carrier family 25 (mitochondrial aspartate/glutamate transporter), member 12/13
A.lineatus06035-RA	K09195	309.67	476.7	4.8e-143	transcription factor Sp5
A.lineatus06045-RA	K06485	1425.67	1610.1	0	integrin alpha 6
A.lineatus06046-RA	K18488	240.57	278.1	8e-83	homeobox protein DLX2
A.lineatus06052-RA	K23408	71.13	326.5	1.1e-97	cell division cycle-associated protein 7
A.lineatus06050-RA	K04351	1192.33	1829.8	0	Rap guanine nucleotide exchange factor 4
A.lineatus06051-RA	K04424	536.03	702.8	3.4e-211	sterile alpha motif and leucine zipper containing kinase AZK [EC:2.7.11.25]
A.lineatus06048-RA	K12077	678.4	758.4	8.9e-229	pyruvate dehydrogenase kinase isoform 1 [EC:2.7.11.2]
A.lineatus06048-RA	K00898	355.37	661.3	4.8e-199	pyruvate dehydrogenase kinase 2/3/4 [EC:2.7.11.2]
A.lineatus06047-RA	K14306	76.27	625.8	3.8e-188	nuclear pore complex protein Nup62
A.lineatus06049-RA	K17551	183.4	1224.6	0	neurabin
A.lineatus06057-RA	K14358	169.83	700.7	4.1e-211	secernin
A.lineatus06054-RA	K09193	635.3	1106	0	transcription factor Sp3
A.lineatus06056-RA	K06066	109.83	525.7	5.9e-158	CBF1 interacting corepressor
A.lineatus06059-RA	K04803	642.97	896.8	1.9e-270	nicotinic acetylcholine receptor alpha-1
A.lineatus06060-RA	K20630	301.3	570.7	2.1e-171	chimaerin
A.lineatus06055-RA	K19788	531.73	692.4	2.6e-208	obg-like ATPase 1
A.lineatus06062-RA	K02128	98.03	310.5	8.4e-93	F-type H+-transporting ATPase subunit c
A.lineatus06067-RA	K09297	171.9	392.7	6.9e-118	homeobox protein HoxC/D12
A.lineatus06068-RA	K09295	504.17	657.1	4.1e-198	homrobox protein Hox-D10
A.lineatus06068-RA	K17443	507.83	612	1.3e-183	homrobox protein Hox-A10
A.lineatus06068-RA	K09294	379.67	437.3	3.4e-131	homeobox protein HoxB/C/D9
A.lineatus06068-RA	K21951	418.23	424.5	3.2e-127	homeobox protein Hox-A11
A.lineatus06069-RA	K09303	199.77	456.3	1.1e-136	homeobox protein HoxA/B/D3
A.lineatus06069-RA	K09304	247.77	373.9	5.8e-112	homeobox protein HoxA/B/C/D4
A.lineatus06065-RA	K23292	104.63	461.3	1.5e-138	endoplasmic reticulum junction formation protein lunapark
A.lineatus06066-RA	K09320	139.77	367.3	5.5e-110	homeobox even-skipped homolog protein
A.lineatus06075-RA	K00803	340.7	1051.1	0	alkyldihydroxyacetonephosphate synthase [EC:2.5.1.26]
A.lineatus06072-RA	K12741	285.17	355.1	2.4e-106	heterogeneous nuclear ribonucleoprotein A1/A3
A.lineatus06073-RA	K05638	509.33	815.8	1.9e-245	nuclear factor erythroid 2-related factor 2
A.lineatus06077-RA	K08738	57.1	168.7	9.6e-50	cytochrome c
A.lineatus06083-RA	K11668	223	929.1	1e-279	INO80 complex subunit D
A.lineatus06078-RA	K20463	553.77	1307.6	0	oxysterol-binding protein-related protein 3/6/7
A.lineatus06085-RA	K21853	1624.6	3561.5	0	dedicator of cytokinesis protein 9/10/11
A.lineatus06085-RA	K14206	937.97	994.8	1.3e-299	solute carrier family 15 (oligopeptide transporter), member 1
A.lineatus06082-RA	K06837	1148.17	1388.2	0	disintegrin and metalloproteinase domain-containing protein 23 [EC:3.4.24.-]
A.lineatus06084-RA	K08838	478.43	710.1	7e-214	serine/threonine-protein kinase 24/25/MST4 [EC:2.7.11.1]
A.lineatus06087-RA	K07837	388.7	408.7	1.3e-123	Ras-related protein Rap-2A
A.lineatus06087-RA	K07839	369.97	375.4	1.5e-112	Ras-related protein Rap-2C
A.lineatus06086-RA	K17477	1653.37	1878.8	0	FERM, RhoGEF and pleckstrin domain-containing protein 1
A.lineatus06088-RA	K14943	52.37	537.8	2.4e-161	muscleblind
A.lineatus06089-RA	K11718	108.83	2308.6	0	UDP-glucose:glycoprotein glucosyltransferase [EC:2.4.1.-]
A.lineatus06093-RA	K05673	1519.27	2180.3	0	ATP-binding cassette, subfamily C (CFTR/MRP), member 4
A.lineatus06092-RA	K06087	59.83	485.7	3.6e-146	claudin
A.lineatus06091-RA	K06087	59.83	347.5	3.5e-104	claudin
A.lineatus06090-RA	K09523	342.1	763.2	8.5e-230	DnaJ homolog subfamily C member 3
A.lineatus06094-RA	K09267	228.8	295.1	6.2e-88	transcription factor SOX1/3/14/21 (SOX group B)
A.lineatus06098-RA	K27757	194.57	656.4	3.1e-197	FAST kinase domain-containing protein 5
A.lineatus06095-RA	K01827	709.73	962.8	1.7e-290	dopachrome tautomerase [EC:5.3.3.12]
A.lineatus06100-RA	K16499	1018.53	1086	0	protocadherin delta 2
A.lineatus06103-RA	K20290	87.93	1211.9	0	conserved oligomeric Golgi complex subunit 3
A.lineatus06102-RA	K04198	664.87	704.9	2.3e-212	endothelin receptor type B
A.lineatus06106-RA	K04169	566.5	596.6	9.8e-180	gastrin-releasing peptide receptor
A.lineatus06110-RA	K04520	784.93	983.4	6.7e-296	amyloid beta A4 protein
A.lineatus06112-RA	K12836	206.1	484.5	1.3e-145	splicing factor U2AF 35 kDa subunit
A.lineatus06113-RA	K19008	904.53	1085.6	0	serine/threonine-protein kinase SIK1 [EC:2.7.11.1]
A.lineatus06111-RA	K09441	312.57	610.1	2.3e-183	GA-binding protein transcription factor, alpha
A.lineatus06108-RA	K03857	225.33	856.9	7.3e-258	phosphatidylinositol N-acetylglucosaminyltransferase subunit A [EC:2.4.1.198]
A.lineatus06107-RA	K10333	430.7	517	1.1e-155	ankyrin repeat and SOCS box protein 11
A.lineatus06115-RA	K10573	244.43	359.8	2.7e-108	ubiquitin-conjugating enzyme E2 A [EC:2.3.2.23]
A.lineatus06115-RA	K10574	321.1	338	4.6e-102	ubiquitin-conjugating enzyme E2 B [EC:2.3.2.23]
A.lineatus06121-RA	K26420	534.7	1372.6	0	FHF complex subunit HOOK interacting protein 1
A.lineatus06116-RA	K19197	405.77	463.5	5.9e-139	inhibitor of growth protein 1
A.lineatus06118-RA	K22672	468.7	601	6.7e-181	growth differentiation factor 3
A.lineatus06117-RA	K17757	193.23	585.8	4e-176	ATP-dependent NAD(P)H-hydrate dehydratase [EC:4.2.1.93]
A.lineatus06119-RA	K20307	154.33	1412.8	0	trafficking protein particle complex subunit 10
A.lineatus06120-RA	K04951	918.93	1036.3	0	cyclic nucleotide gated channel alpha 4
A.lineatus06124-RA	K18977	203.5	681.9	2.2e-205	hemopexin
A.lineatus06123-RA	K21440	591.5	1586.8	0	ankyrin repeat domain-containing protein 50
A.lineatus06126-RA	K09085	177.4	560.3	1.1e-168	class B basic helix-loop-helix protein 1/6/7
A.lineatus06130-RA	K13143	1040.6	1305.6	0	integrator complex subunit 6
A.lineatus06128-RA	K11168	256.7	602.1	3.1e-181	dehydrogenase/reductase SDR family member 12 [EC:1.1.-.-]
A.lineatus06135-RA	K15186	73.83	346.9	1.1e-103	ELL-associated factor
A.lineatus06129-RA	K23532	729.1	810.1	3.3e-244	WD repeat and FYVE domain-containing protein 2
A.lineatus06131-RA	K23429	375.4	617	2.1e-185	serpin E3
A.lineatus06136-RA	K00488	716.17	857.9	1.4e-258	cholestanetriol 26-monooxygenase [EC:1.14.15.15]
A.lineatus06140-RA	K06841	503.67	1527.6	0	semaphorin 5
A.lineatus06137-RA	K19375	151.17	611.8	5.9e-184	HSPB1-associated protein 1
A.lineatus06143-RA	K08520	205.37	495.5	4.6e-149	SEC22 vesicle trafficking protein A/C
A.lineatus06142-RA	K09583	317.43	549.8	6.2e-165	protein disulfide-isomerase A5 [EC:5.3.4.1]
A.lineatus06145-RA	K20631	400.8	828.5	3.9e-249	Rho GTPase-activating protein 6
A.lineatus06150-RA	K16480	156.8	1204.7	0	oral-facial-digital syndrome 1 protein
A.lineatus06146-RA	K23956	948.27	1542.6	0	FERM and PDZ domain-containing protein 4
A.lineatus06147-RA	K10170	1272.77	1596.2	0	toll-like receptor 8
A.lineatus06151-RA	K17271	193.53	351.4	1.2e-105	myelin proteolipid protein
A.lineatus06148-RA	K20301	56.87	159.3	4.7e-47	trafficking protein particle complex subunit 2
A.lineatus06156-RA	K08470	119.87	641.5	6.4e-193	ocular albinism type 1 protein
A.lineatus06158-RA	K23413	129.2	544.5	1.9e-163	anosmin-1
A.lineatus06157-RA	K04508	187.2	950.3	1.5e-286	transducin (beta)-like 1
A.lineatus06153-RA	K10889	136.77	966.9	5.6e-291	fanconi anemia group B protein
A.lineatus06160-RA	K06522	766.63	1402.3	0	immunoglobulin superfamily, member 2/3
A.lineatus06159-RA	K10444	705.37	890.9	2e-268	kelch-like protein 6
A.lineatus06168-RA	K04510	367.43	751	4e-226	vang-like
A.lineatus06166-RA	K01783	255.73	417.6	2.4e-125	ribulose-phosphate 3-epimerase [EC:5.1.3.1]
A.lineatus06170-RA	K04896	104.4	206.5	1.6e-61	potassium voltage-gated channel Isk-related subfamily E member 2
A.lineatus06169-RA	K23445	712.57	742.7	8.8e-224	calsequestrin 2
A.lineatus06167-RA	K00355	116.73	484.2	1.7e-145	NAD(P)H dehydrogenase (quinone) [EC:1.6.5.2]
A.lineatus06171-RA	K26680	252.73	2284.3	0	protein dopey
A.lineatus06175-RA	K22649	220.3	1079.9	0	B-cell CLL/lymphoma 9 protein
A.lineatus06172-RA	K24135	173.57	809.9	1.2e-243	MORC family CW-type zinc finger protein
A.lineatus06172-RA	K10751	299.27	706	1.6e-212	chromatin assembly factor 1 subunit B
A.lineatus06178-RA	K06081	368.2	377.5	5.5e-113	poliovirus receptor-related protein 1
A.lineatus06176-RA	K14395	234.53	597	1.1e-179	lysophosphatidic acid phosphatase type 6 [EC:3.1.3.2]
A.lineatus06182-RA	K04617	529.33	1206.3	0	gamma-aminobutyric acid type B receptor-like
A.lineatus06185-RA	K21668	110.83	253.1	2.6e-75	cell surface glycoprotein CD200 receptor
A.lineatus06186-RA	K06707	121.47	180.2	2.9e-53	B- and T-lymphocyte attenuator
A.lineatus06180-RA	K23912	204.37	483.8	2.3e-145	follistatin-related protein 1
A.lineatus06188-RA	K22193	278.27	935.9	3e-282	golgi pH regulator
A.lineatus06184-RA	K08540	531	577.5	1.3e-173	pregnane X receptor
A.lineatus06189-RA	K24057	550.4	744.7	3.2e-224	DZ domain-containing protein 1
A.lineatus06187-RA	K06556	155.27	174	2.1e-51	CD200 antigen
A.lineatus06194-RA	K05476	215.93	396.1	7.4e-119	tumor necrosis factor ligand superfamily member 13B
A.lineatus06190-RA	K04194	466.53	522.5	3.8e-157	cholecystokinin A receptor
A.lineatus06193-RA	K24083	317.83	465.1	8.5e-140	abhydrolase domain-containing protein 13 [EC:3.-.-.-]
A.lineatus06193-RA	K06889	116.4	142	1e-41	uncharacterized protein
A.lineatus06195-RA	K17481	1114.93	3013.9	0	myosin XVI
A.lineatus06196-RA	K07187	1084.7	1328.2	0	insulin receptor substrate 2
A.lineatus06198-RA	K06237	592.6	1428.1	0	collagen type IV alpha
A.lineatus06199-RA	K07911	166.87	372	6.8e-112	Ras-related protein Rab-20
A.lineatus06200-RA	K09207	277	314	9.6e-94	krueppel-like factor 6/7
A.lineatus06202-RA	K27905	142.03	646.8	8.2e-195	cyclin Y
A.lineatus06204-RA	K09535	215.2	289.4	7.6e-87	DnaJ homolog subfamily C member 15
A.lineatus06204-RA	K09539	66.73	180.1	1.8e-53	DnaJ homolog subfamily C member 19
A.lineatus06210-RA	K08033	389.07	433.4	5.2e-130	neurogenic differentiation factor 1
A.lineatus06203-RA	K23282	310.5	389	2.2e-116	pleckstrin homology domain-containing family M member 1
A.lineatus06209-RA	K13100	160.73	1310.7	0	pre-mRNA-splicing factor CWC22
A.lineatus06213-RA	K02938	304.4	577.7	4e-174	large subunit ribosomal protein L8e
A.lineatus06215-RA	K15156	107.7	1952.8	0	mediator of RNA polymerase II transcription subunit 14
A.lineatus06215-RA	K06671	252.5	1288.8	0	cohesin complex subunit SA-1/2
A.lineatus06211-RA	K19602	489.6	714.8	3e-215	ceramide kinase-like protein
A.lineatus06212-RA	K06483	1094.7	1310.1	0	integrin alpha 4
A.lineatus06214-RA	K11840	966.77	4305.9	0	ubiquitin carboxyl-terminal hydrolase 9/24 [EC:3.4.19.12]
A.lineatus06216-RA	K11583	57.3	845.2	1.4e-254	serine/threonine-protein phosphatase 2A regulatory subunit B''
A.lineatus06219-RA	K09331	176.6	436	5.4e-131	short stature homeobox protein
A.lineatus06222-RA	K03353	347.37	888.4	2.8e-267	anaphase-promoting complex subunit 6
A.lineatus06222-RA	K14328	43	447.3	3.1e-134	regulator of nonsense transcripts 3
A.lineatus06221-RA	K25435	415.3	961.2	2.2e-289	putative bifunctional nucleoside triphosphate pyrophosphatase / methyltransferase [EC:3.6.1.- 2.1.1.-]
A.lineatus06221-RA	K08386	376.63	534.7	6.4e-161	P2Y purinoceptor 8
A.lineatus06221-RA	K06287	201.9	224.1	1.1e-66	nucleoside triphosphate pyrophosphatase [EC:3.6.1.-]
A.lineatus06223-RA	K25531	137.37	171.1	1.6e-50	sperm axonemal maintenance protein CFAP97D1
A.lineatus06229-RA	K23424	153.47	911.7	4e-274	protein O-mannosyl-transferase [EC:2.4.1.-]
A.lineatus06228-RA	K21863	1151.57	1787.5	0	sodium leak channel non-selective protein
A.lineatus06233-RA	K09226	677.47	848	3.9e-255	zinc finger protein ZIC 5
A.lineatus06232-RA	K06235	789.33	925.6	5.4e-279	zinc finger protein ZIC 2
A.lineatus06235-RA	K11390	306.27	590.5	8.7e-178	citrate lyase subunit beta-like protein [EC:4.1.-.-]
A.lineatus06235-RA	K01644	143.07	282.3	3.7e-84	citrate lyase subunit beta / citryl-CoA lyase [EC:4.1.3.34]
A.lineatus06237-RA	K04305	333.33	348.2	3.2e-104	Epstein-Barr virus induced gene 2
A.lineatus06240-RA	K09206	277.3	406	1.4e-121	krueppel-like factor 5
A.lineatus06241-RA	K09205	328.33	471.2	3e-141	krueppel-like factor 8/12
A.lineatus22136-RA	K02222	470.23	564.1	1.1e-169	secreted frizzled-related protein 5
A.lineatus22142-RA	K25701	127.27	261.2	7.6e-78	MORN repeat-containing protein 4
A.lineatus22151-RA	K09343	367.23	429.6	1e-128	homeobox protein Nkx-2.3
A.lineatus22148-RA	K16302	197.87	817.1	4.9e-246	metal transporter CNNM
A.lineatus22152-RA	K09995	193.73	217.9	9.3e-65	homeobox protein Nkx-3.2
A.lineatus22141-RA	K26260	230.3	691.7	7.6e-208	ligand-dependent corepressor
A.lineatus22153-RA	K15113	253.43	586.4	1.6e-176	solute carrier family 25 (mitochondrial iron transporter), member 28/37
A.lineatus22149-RA	K14454	625.4	762.5	1e-229	aspartate aminotransferase, cytoplasmic [EC:2.6.1.1]
A.lineatus22143-RA	K20193	181.57	1034.3	0	Hermansky-Pudlak syndrome 1 protein
A.lineatus22145-RA	K07965	571.87	796.7	5.5e-240	heparanase 2 [EC:3.2.1.-]
A.lineatus22135-RA	K25777	145.63	234.4	3.1e-70	golgin subfamily A member 7
A.lineatus22155-RA	K15255	135.53	152.9	4.4e-45	ATP-dependent DNA helicase PIF1 [EC:5.6.2.3]
A.lineatus22156-RA	K15255	135.53	152.8	4.8e-45	ATP-dependent DNA helicase PIF1 [EC:5.6.2.3]
A.lineatus22073-RA	K10429	413.57	1417.1	0	microtubule-associated protein 1
A.lineatus22068-RA	K19582	339.77	1063.4	0	lipid phosphate phosphatase-related protein type 3/4
A.lineatus22070-RA	K09699	428.1	568.4	4.3e-171	2-oxoisovalerate dehydrogenase E2 component (dihydrolipoyl transacylase) [EC:2.3.1.168]
A.lineatus22067-RA	K15159	171.97	1477.5	0	mediator of RNA polymerase II transcription subunit 16
A.lineatus22074-RA	K27972	351.93	418.8	1.3e-125	paralemmin-1
A.lineatus22076-RA	K06639	122.9	845.9	1.3e-254	cell division cycle 14 [EC:3.1.3.16 3.1.3.48]
A.lineatus22075-RA	K01974	202.43	276.7	1.6e-82	RNA 3'-terminal phosphate cyclase (ATP) [EC:6.5.1.4]
A.lineatus22065-RA	K13088	601.8	658.4	1.5e-198	ELAV-like protein 1
A.lineatus22091-RA	K05869	438.83	508.3	9.1e-153	calcium/calmodulin-dependent protein kinase IV [EC:2.7.11.17]
A.lineatus22082-RA	K04288	497.03	554.8	9.1e-167	sphingosine 1-phosphate receptor 1
A.lineatus22077-RA	K06527	264.7	279.9	1.5e-83	vascular cell adhesion molecule 1
A.lineatus22090-RA	K09068	131.03	173.8	3.7e-51	T-cell acute lymphocytic leukemia protein
A.lineatus22083-RA	K10509	609.17	890.9	1.7e-268	zinc finger and BTB domain-containing protein 37
A.lineatus22087-RA	K13218	897.77	915.9	6.4e-276	polypyrimidine tract-binding protein 1
A.lineatus22088-RA	K05462	159.37	277.6	8.6e-83	ephrin-A
A.lineatus22097-RA	K04402	65.63	250.6	4.8e-75	growth arrest and DNA-damage-inducible protein
A.lineatus22100-RA	K02085	352.6	2020	0	adenomatosis polyposis coli protein
A.lineatus22111-RA	K20704	225.87	1198.3	0	protein ECT2
A.lineatus22103-RA	K05618	737.8	1019.9	0	solute carrier family 1 (glutamate transporter), member 7
A.lineatus22102-RA	K14709	108.53	239	3.7e-71	solute carrier family 39 (zinc transporter), member 1/2/3
A.lineatus22106-RA	K10755	422.5	507.1	2.3e-152	replication factor C subunit 2/4
A.lineatus22098-RA	K07840	408.83	429.5	1.1e-129	DIRAS family, GTP-binding Ras-like 1
A.lineatus22098-RA	K07841	400.13	406.1	4.6e-122	DIRAS family, GTP-binding Ras-like 2
A.lineatus22069-RA	K27474	271.33	461.6	2.7e-138	mitotic interactor and substrate of PLK1
A.lineatus22063-RA	K14829	129	604.6	8.3e-182	pre-rRNA-processing protein IPI3
A.lineatus22072-RA	K15446	131.4	632.6	3.3e-190	tRNA:m4X modification enzyme [EC:2.1.1.225]
A.lineatus22062-RA	K05214	1551.37	1745.9	0	glutamate receptor ionotropic, NMDA 3B
A.lineatus22104-RA	K17346	351.17	428.9	1.1e-128	tetraspanin-33
A.lineatus22095-RA	K13129	94.57	160.3	3.1e-47	survival motor neuron protein
A.lineatus22084-RA	K03911	585.4	789.9	4.5e-238	antithrombin III
A.lineatus22085-RA	K16724	168.47	1021.7	0	SCL-interrupting locus protein
A.lineatus22080-RA	K00586	277.77	453.6	2.1e-136	diphthine methyl ester synthase [EC:2.1.1.314]
A.lineatus17995-RA	K25790	137.8	1523.7	0	BRCA2-interacting transcriptional repressor EMSY
A.lineatus17999-RA	K12185	48.33	207.2	1.3e-61	ESCRT-I complex subunit VPS37
A.lineatus18002-RA	K11657	254.37	1579.6	0	remodeling and spacing factor 1
A.lineatus18004-RA	K01124	485.6	494.1	2e-148	glycerophosphoinositol inositolphosphodiesterase [EC:3.1.4.43]
A.lineatus18001-RA	K20125	219.2	1036.8	0	F-BAR and double SH3 domains protein
A.lineatus18009-RA	K15287	103.97	536.7	1.5e-161	solute carrier family 35, member F1/2
A.lineatus18010-RA	K23538	80.63	248.8	4.7e-74	ELMO domain-containing protein
A.lineatus18012-RA	K05200	1656.1	1662.1	0	glutamate receptor 4
A.lineatus18016-RA	K17255	247.47	892.9	2.3e-269	Rab GDP dissociation inhibitor
A.lineatus18020-RA	K23857	65.7	306.4	1.1e-91	pleckstrin homology domain-containing family B
A.lineatus18021-RA	K00227	133.07	485.8	4.5e-146	Delta7-sterol 5-desaturase [EC:1.14.19.20]
A.lineatus18014-RA	K04438	148.83	512.4	4.3e-154	C-crk adapter molecule crk
A.lineatus18017-RA	K26600	124.73	403.3	4.1e-121	TLC domain-containing protein 3
A.lineatus17997-RA	K27315	201.57	329.2	1.1e-98	myelin protein zero-like protein 1
A.lineatus18018-RA	K11833	563.33	631.3	1.1e-189	ubiquitin carboxyl-terminal hydrolase 2 [EC:3.4.19.12]
A.lineatus17996-RA	K26316	572.7	793.1	9.1e-239	transforming growth factor beta activator LRRC32
A.lineatus18000-RA	K18166	199.57	864.1	4e-260	FAD-dependent oxidoreductase domain-containing protein 1
A.lineatus17998-RA	K12480	204.1	1059.5	0	Rab GTPase-binding effector protein 1
A.lineatus18008-RA	K10612	591.63	1612.5	0	cullin 5
A.lineatus17994-RA	K07532	1094.7	1152.7	0	Rho guanine nucleotide exchange factor 12
A.lineatus17992-RA	K23495	244.73	852.2	1.7e-256	RCC1-like G exchanging factor-like protein
A.lineatus18005-RA	K10359	3302.73	3891.1	0	myosin VIIa
A.lineatus18019-RA	K18273	800.33	3967.7	0	alpha-tectorin
A.lineatus18019-RA	K22449	282.83	644.3	5.1e-194	tubulin-specific chaperone cofactor E-like protein
A.lineatus18013-RA	K06630	447	507.1	1.3e-152	14-3-3 protein epsilon
A.lineatus18006-RA	K08574	893.97	1272.2	0	calpain-5 [EC:3.4.22.-]
A.lineatus18003-RA	K09870	264.93	322.8	1.2e-96	aquaporin-11
A.lineatus18028-RA	K10055	240.37	582.8	6.2e-175	zinc finger and BTB domain-containing protein 16
A.lineatus18027-RA	K06491	330.17	1193	0	neural cell adhesion molecule
A.lineatus18032-RA	K21122	1678.2	2543.8	0	ubiquitin carboxyl-terminal hydrolase 28 [EC:3.4.19.12]
A.lineatus18032-RA	K11849	1053.07	1196.5	0	ubiquitin carboxyl-terminal hydrolase 25 [EC:3.4.19.12]
A.lineatus18033-RA	K04819	354.23	614.4	1.5e-184	5-hydroxytryptamine receptor 3
A.lineatus18034-RA	K16057	503.07	559.5	2e-168	calcium release-activated calcium channel protein 2
A.lineatus18036-RA	K04707	1025.23	1078.8	0	E3 ubiquitin-protein ligase CBL [EC:2.3.2.27]
A.lineatus18036-RA	K10766	192.27	292.8	2.4e-87	DNA N6-methyl adenine demethylase [EC:1.14.11.51]
A.lineatus18035-RA	K00905	397.1	788.2	1.1e-237	[3-methyl-2-oxobutanoate dehydrogenase (acetyl-transferring)] kinase [EC:2.7.11.4]
A.lineatus18037-RA	K06534	623.83	736.1	1.7e-221	melanoma cell adhesion molecule
A.lineatus18039-RA	K26608	239.1	608.2	3.4e-183	transmembrane protein 120
A.lineatus18049-RA	K07923	373.9	424	1.5e-127	Ras-related protein Rab-38
A.lineatus18045-RA	K16729	516.63	604.4	5.8e-182	cysteine and histidine-rich domain-containing protein
A.lineatus18048-RA	K04604	1707.2	1789.8	0	metabotropic glutamate receptor 5
A.lineatus18046-RA	K00505	172.07	209.1	4.7e-62	tyrosinase [EC:1.14.18.1]
A.lineatus18044-RA	K16506	1963.53	6130.4	0	protocadherin Fat 1/2/3
A.lineatus18061-RA	K16584	59.5	416.2	4.2e-125	HAUS augmin-like complex subunit 1
A.lineatus18059-RA	K08797	426.4	856.4	1.5e-257	hormonally upregulated Neu-associated kinase [EC:2.7.11.1]
A.lineatus18058-RA	K13167	994.87	1508.1	0	SR-related and CTD-associated factor 4
A.lineatus18057-RA	K04565	87.47	258.2	4.6e-77	superoxide dismutase, Cu-Zn family [EC:1.15.1.1]
A.lineatus18060-RA	K11564	112.13	239.9	2.1e-71	kinetochore protein Mis18
A.lineatus18050-RA	K09042	332.3	620.4	4e-186	transcription regulator BACH
A.lineatus18051-RA	K05313	856.3	915.2	3.4e-275	glutamate receptor, ionotropic, invertebrate
A.lineatus18065-RA	K20840	375.33	405.1	2.3e-121	MFS transporter, PCFT/HCP family, solute carrier family 46, member 3
A.lineatus18062-RA	K27569	125.73	461.1	2e-138	protein eva-1
A.lineatus18063-RA	K24229	109.7	600.9	6.5e-181	cilia- and flagella-associated protein 298
A.lineatus18064-RA	K20279	449.07	1749.2	0	synaptojanin [EC:3.1.3.36]
A.lineatus18067-RA	K16507	1805.4	3429.2	0	protocadherin-16/23
A.lineatus18068-RA	K20314	103.97	614.3	6.4e-185	arfaptin
A.lineatus18070-RA	K11997	548.93	1155.1	0	tripartite motif-containing protein 2/3
A.lineatus18077-RA	K23380	2525.27	2731.8	0	FRAS1-related extracelluar matrix protein 1/2
A.lineatus18080-RA	K24790	957.8	1429.9	0	periostin
A.lineatus18079-RA	K04967	1271.67	1311.8	0	transient receptor potential cation channel subfamily C member 4
A.lineatus18095-RA	K06706	630.57	649.2	5.2e-195	CD248 antigen, endosialin
A.lineatus18095-RA	K06702	616.53	634.5	1.6e-190	CDW93 antigen
A.lineatus18088-RA	K07925	309.6	402.9	4e-121	Ras-related protein Rab-39B
A.lineatus18084-RA	K12041	1014.1	1149.4	0	solute carrier family 9 (sodium/hydrogen exchanger), member 6/7
A.lineatus18094-RA	K01277	282.13	1261.6	0	dipeptidyl-peptidase III [EC:3.4.14.4]
A.lineatus18092-RA	K13189	305	422.8	1.7e-126	RNA-binding protein 14
A.lineatus18083-RA	K12586	233.73	437.6	1.4e-131	exosome complex component RRP43
A.lineatus18097-RA	K13801	668.33	689.2	1.4e-207	arrestin-C
A.lineatus18099-RA	K01321	637.8	739.6	2e-222	coagulation factor IX (Christmas factor) [EC:3.4.21.22]
A.lineatus18096-RA	K25573	596.3	797.9	9.4e-240	EH domain-binding protein 1-like protein 1
A.lineatus18102-RA	K07520	256.57	407.9	4.6e-122	actin-binding LIM protein
A.lineatus18107-RA	K05425	151.53	294.1	5.9e-88	interleukin 12B
A.lineatus18085-RA	K05070	199.67	319.8	1.4e-95	interleukin 2 receptor gamma
A.lineatus18111-RA	K09103	202.63	718.1	9.1e-216	early B-cell factor
A.lineatus18082-RA	K21245	123.17	1065.5	0	transcription factor SPT20 homolog
A.lineatus18109-RA	K23789	437	1227.8	0	E3 ubiquitin-protein ligase RNF145 [EC:2.3.2.27]
A.lineatus18087-RA	K13865	1046.5	1115.7	0	solute carrier family 7 (cationic amino acid transporter), member 3
A.lineatus18086-RA	K17918	149.43	342.2	5.6e-103	sorting nexin-3/12
A.lineatus18110-RA	K09103	202.63	218.4	1e-64	early B-cell factor
A.lineatus18108-RA	K17618	187.43	608.4	5.1e-183	ubiquitin-like domain-containing CTD phosphatase 1 [EC:3.1.3.16]
A.lineatus18104-RA	K07520	256.57	259.2	4.6e-77	actin-binding LIM protein
A.lineatus04322-RA	K04666	253.27	510.1	3.1e-153	nodal
A.lineatus04316-RA	K03018	1420.77	2585.7	0	DNA-directed RNA polymerase III subunit RPC1 [EC:2.7.7.6]
A.lineatus04324-RA	K07953	156.77	336	9e-101	GTP-binding protein SAR1 [EC:3.6.5.-]
A.lineatus04323-RA	K01507	16	254.7	6e-76	inorganic pyrophosphatase [EC:3.6.1.1]
A.lineatus04319-RA	K16931	273.1	386.1	8.4e-116	steroidogenic acute regulatory protein, mitochondrial
A.lineatus04330-RA	K00507	68.53	558.1	6e-168	stearoyl-CoA desaturase (Delta-9 desaturase) [EC:1.14.19.1]
A.lineatus04328-RA	K08270	194.9	357.2	3.4e-107	DNA-damage-inducible transcript 4
A.lineatus04334-RA	K10281	170.9	448.4	1e-134	F-box and leucine-rich repeat protein 15
A.lineatus04327-RA	K25229	106.2	266.5	6.2e-80	anaphase-promoting complex subunit 16
A.lineatus04348-RA	K14636	504.37	869.1	4.7e-262	MFS transporter, DHA1 family, solute carrier family 18 (vesicular acetylcholine transporter), member 3
A.lineatus04347-RA	K04254	328.6	524	1.2e-157	retinal G protein coupled receptor
A.lineatus04344-RA	K16501	690.8	1511.6	0	cadherin-related family member 1
A.lineatus04351-RA	K06834	873	1029.8	0	disintegrin and metalloproteinase domain-containing protein 9 [EC:3.4.24.-]
A.lineatus04343-RA	K21890	198.63	554.1	8.2e-167	growth hormone-inducible transmembrane protein
A.lineatus04352-RA	K10837	104.37	402.4	1.2e-120	O-phosphoseryl-tRNA(Sec) kinase [EC:2.7.1.164]
A.lineatus04349-RA	K00623	775.5	823	7.1e-248	choline O-acetyltransferase [EC:2.3.1.6]
A.lineatus04346-RA	K24491	263.7	923.4	3.4e-278	leucine-rich repeat, immunoglobulin-like domain and transmembrane domain-containing protein
A.lineatus04342-RA	K01020	411.8	543.8	1.3e-163	chondroitin 6-sulfotransferase 3 [EC:2.8.2.17]
A.lineatus04345-RA	K24491	263.7	705.6	2.6e-212	leucine-rich repeat, immunoglobulin-like domain and transmembrane domain-containing protein
A.lineatus04320-RA	K08628	1738	2011.2	0	a disintegrin and metalloproteinase with thrombospondin motifs 14 [EC:3.4.24.-]
A.lineatus04331-RA	K14005	191.67	1654.6	0	protein transport protein SEC31
A.lineatus04333-RA	K00432	63.47	169.5	3.9e-50	glutathione peroxidase [EC:1.11.1.9]
A.lineatus04332-RA	K03964	70.97	233.9	1.2e-69	NADH dehydrogenase (ubiquinone) 1 beta subcomplex subunit 8
A.lineatus04317-RA	K08378	374.13	462.1	9.6e-139	pyroglutamylated RFamide peptide receptor
A.lineatus04326-RA	K18666	100.1	457.7	2.1e-137	activating signal cointegrator complex subunit 1
A.lineatus04325-RA	K08136	119.5	565.3	8e-170	testican
A.lineatus04329-RA	K09518	265.8	592.3	4.8e-178	DnaJ homolog subfamily B member 12
A.lineatus04356-RA	K08000	298.23	1040.9	0	matrix metalloproteinase-21 [EC:3.4.24.-]
A.lineatus04355-RA	K01719	44.33	264.8	5e-79	uroporphyrinogen-III synthase [EC:4.2.1.75]
A.lineatus04353-RA	K09220	205.33	258.9	6.1e-77	IKAROS family zinc finger protein
A.lineatus04354-RA	K15262	73.9	426	4.3e-128	protein BCP1
A.lineatus04350-RA	K07759	96.4	818.9	1.2e-246	poly(ADP-ribose) glycohydrolase [EC:3.2.1.143]
A.lineatus04362-RA	K24788	316.3	690.4	5.2e-208	4-hydroxyphenylpyruvate dioxygenase-like protein [EC:1.13.-.-]
A.lineatus04359-RA	K04496	377.27	418.6	2e-125	C-terminal binding protein [EC:1.1.1.428]
A.lineatus04361-RA	K11862	318.47	1140.4	0	ubiquitin thioesterase ZRANB1 [EC:3.4.19.12]
A.lineatus04365-RA	K00819	476.9	828.3	1.1e-249	ornithine--oxo-acid transaminase [EC:2.6.1.13]
A.lineatus04367-RA	K08639	1208.37	1469.7	0	carboxypeptidase X2
A.lineatus04366-RA	K08106	129.93	709.8	1.7e-213	N-acetylgalactosamine 4-sulfate 6-O-sulfotransferase [EC:2.8.2.33]
A.lineatus04364-RA	K11725	220.63	470.4	1.3e-141	phospholysine phosphohistidine inorganic pyrophosphate phosphatase [EC:3.6.1.1 3.1.3.-]
A.lineatus04368-RA	K08411	465.3	631.1	3.9e-190	G protein-coupled receptor 26
A.lineatus04371-RA	K09478	592.8	800.9	1.8e-241	short-chain 2-methylacyl-CoA dehydrogenase [EC:1.3.8.5]
A.lineatus04370-RA	K02180	347.27	602.6	2.7e-181	cell cycle arrest protein BUB3
A.lineatus04370-RA	K09349	165.2	288.7	3.6e-86	homeobox protein Nkx-5
A.lineatus04385-RA	K01510	633.2	681.4	6.4e-205	apyrase [EC:3.6.1.5]
A.lineatus04381-RA	K09401	267.3	471.4	2.1e-141	forkhead box protein I
A.lineatus04383-RA	K23841	66.3	177.1	2.3e-52	clarin
A.lineatus04389-RA	K07377	251.27	255.1	4.2e-76	neurexin
A.lineatus04390-RA	K07377	251.27	1313.5	0	neurexin
A.lineatus04387-RA	K06699	229	2146.1	0	proteasome activator subunit 4
A.lineatus04388-RA	K07232	62.57	299.8	1.4e-89	glutathione-specific gamma-glutamylcyclotransferase [EC:4.3.2.7]
A.lineatus04394-RA	K01495	56.43	419.6	6.1e-126	GTP cyclohydrolase IA [EC:3.5.4.16]
A.lineatus04392-RA	K10297	417.57	1665.2	0	F-box protein 11
A.lineatus04396-RA	K05287	39.87	248.6	5.3e-74	GPI ethanolamine phosphate transferase 2/3 subunit F
A.lineatus04391-RA	K04247	907.77	928.1	1.5e-279	follicle stimulating hormone receptor
A.lineatus04399-RA	K11660	347.57	1158.4	0	metastasis-associated protein MTA
A.lineatus04395-RA	K24826	46.83	208	3.8e-62	cysteine-rich PDZ-binding protein
A.lineatus04398-RA	K04902	509.37	844.2	2.7e-254	potassium voltage-gated channel subfamily G member 3
A.lineatus04393-RA	K08735	605.87	1511.2	0	DNA mismatch repair protein MSH2
A.lineatus04397-RA	K02270	24.47	108.4	2.5e-31	cytochrome c oxidase subunit 7a
A.lineatus04403-RA	K00261	515.8	891.4	1.2e-268	glutamate dehydrogenase (NAD(P)+) [EC:1.4.1.3]
A.lineatus04400-RA	K04461	734.67	774.4	4.7e-233	protein phosphatase 1B [EC:3.1.3.16]
A.lineatus04405-RA	K19867	237.63	254	1.3e-75	PDZ and LIM domain protein 5/6/7
A.lineatus04406-RA	K04255	337.9	455.7	9.4e-137	r-opsin
A.lineatus04411-RA	K14007	184.23	1267.2	0	protein transport protein SEC24
A.lineatus04412-RA	K04515	360.2	1032.3	0	calcium/calmodulin-dependent protein kinase (CaM kinase) II [EC:2.7.11.17]
A.lineatus04409-RA	K27920	793.9	930.6	8.9e-280	ubiquitin carboxyl-terminal hydrolase 54 [EC:3.4.19.12]
A.lineatus04410-RA	K26050	141.53	250.9	9.1e-75	myozenin
A.lineatus04416-RA	K17614	248.6	386.7	7.5e-116	dual specificity phosphatase 3 [EC:3.1.3.16 3.1.3.48]
A.lineatus04416-RA	K14165	155.33	156.6	4e-46	atypical dual specificity phosphatase [EC:3.1.3.16 3.1.3.48]
A.lineatus04419-RA	K17987	154.5	587	3e-176	next to BRCA1 gene 1 protein
A.lineatus04413-RA	K09624	516.63	1089.6	0	neurotrypsin [EC:3.4.21.-]
A.lineatus04417-RA	K07945	260.87	370	7.1e-111	ADP-ribosylation factor-like protein 4
A.lineatus04422-RA	K01084	164.27	605.2	8.2e-182	glucose-6-phosphatase [EC:3.1.3.9]
A.lineatus04426-RA	K25409	374.13	413.2	6.3e-124	microfibrillar-associated protein 4
A.lineatus04420-RA	K06698	284.3	421.8	1.2e-126	proteasome activator subunit 3 (PA28 gamma)
A.lineatus04421-RA	K01084	164.27	448.9	1.6e-134	glucose-6-phosphatase [EC:3.1.3.9]
[truncated: 13,527 more rows]
