# Supplementary material for: De novo Genome Assembly, Annotation, and Comparative Analysis of the Lined Sole Achirus lineatus as a Resource for Evolutionary and Environmental Genomics
Source: Mar Biotechnol (NY). 2026 Jun 30;28(4):112. doi: 10.1007/s10126-026-10665-8 (PMC13319265; doi:10.1007/s10126-026-10665-8)
Supplement: Supplementary file 4 — Supplementary Material 4 (XLSX 25.1 KB) [file 10126_2026_10665_MOESM4_ESM.xlsx]

## Sheet: Hoja1
Online Resource 4. KEGG Mapper results
Pathway	Description
Metabolism
Global and overview maps
01100	Metabolic pathways (1087)
01110	Biosynthesis of secondary metabolites (316)
01120	Microbial metabolism in diverse environments (146)
01200	Carbon metabolism (84)
01210	2-Oxocarboxylic acid metabolism (25)
01212	Fatty acid metabolism (37)
01230	Biosynthesis of amino acids (51)
01232	Nucleotide metabolism (55)
01250	Biosynthesis of nucleotide sugars (31)
01240	Biosynthesis of cofactors (107)
01220	Degradation of aromatic compounds (4)
01320	Sulfur cycle (2)Carbohydrate metabolism
Carbohydrate metabolism
00010	Glycolysis / Gluconeogenesis (32)
00020	Citrate cycle (TCA cycle) (22)
00030	Pentose phosphate pathway (21)
00040	Pentose and glucuronate interconversions (17)
00051	Fructose and mannose metabolism (23)
00052	Galactose metabolism (19)
00053	Ascorbate and aldarate metabolism (11)
00500	Starch and sucrose metabolism (18)
00620	Pyruvate metabolism (23)
00630	Glyoxylate and dicarboxylate metabolism (24)
00640	Propanoate metabolism (25)
00650	Butanoate metabolism (21)
00660	C5-Branched dibasic acid metabolism (2)
00562	Inositol phosphate metabolism (49)
Energy metabolism
00190	Oxidative phosphorylation (101)
00195	Photosynthesis (4)
00710	Carbon fixation by Calvin cycle (13)
00720	Other carbon fixation pathways (12)
00680	Methane metabolism (16)
00910	Nitrogen metabolism (6)
00920	Sulfur metabolism (11)
Lipid metabolism
00061	Fatty acid biosynthesis (12)
00062	Fatty acid elongation (15)
00071	Fatty acid degradation (27)
00073	Cutin, suberine and wax biosynthesis (2)
00074	Mycolic acid biosynthesis (1)
00100	Steroid biosynthesis (18)
00120	Primary bile acid biosynthesis (13)
00140	Steroid hormone biosynthesis (30)
00561	Glycerolipid metabolism (34)
00564	Glycerophospholipid metabolism (56)
00565	Ether lipid metabolism (21)
00600	Sphingolipid metabolism (39)
00590	Arachidonic acid metabolism (27)
00591	Linoleic acid metabolism (9)
00592	alpha-Linolenic acid metabolism (7)
01040	Biosynthesis of unsaturated fatty acids (11)
Nucleotide metabolism
00230	Purine metabolism (90)
00240	Pyrimidine metabolism (42)
Amino acid metabolism
00250	Alanine, aspartate and glutamate metabolism (29)
00260	Glycine, serine and threonine metabolism (36)
00270	Cysteine and methionine metabolism (38)
00280	Valine, leucine and isoleucine degradation (41)
00290	Valine, leucine and isoleucine biosynthesis (3)
00300	Lysine biosynthesis (2)
00310	Lysine degradation (48)
00220	Arginine biosynthesis (17)
00330	Arginine and proline metabolism (32)
00340	Histidine metabolism (15)
00350	Tyrosine metabolism (27)
00360	Phenylalanine metabolism (15)
00380	Tryptophan metabolism (34)
00400	Phenylalanine, tyrosine and tryptophan biosynthesis (5)
Metabolism of other amino acids
00410	beta-Alanine metabolism (21)
00430	Taurine and hypotaurine metabolism (6)
00440	Phosphonate and phosphinate metabolism (4)
00450	Selenocompound metabolism (11)
00460	Cyanoamino acid metabolism (5)
00470	D-Amino acid metabolism (6)
00480	Glutathione metabolism (26)
Glycan biosynthesis and metabolism
00520	Amino sugar and nucleotide sugar metabolism (30)
00541	Biosynthesis of various nucleotide sugars (13)
00510	N-Glycan biosynthesis (42)
00513	Various types of N-glycan biosynthesis (30)
00512	Mucin type O-glycan biosynthesis (11)
00515	Mannose type O-glycan biosynthesis (19)
00514	Other types of O-glycan biosynthesis (20)
00532	Glycosaminoglycan biosynthesis - chondroitin sulfate / dermatan sulfate (17)
00534	Glycosaminoglycan biosynthesis - heparan sulfate / heparin (16)
00533	Glycosaminoglycan biosynthesis - keratan sulfate (11)
00531	Glycosaminoglycan degradation (13)
00563	Glycosylphosphatidylinositol (GPI)-anchor biosynthesis (27)
00601	Glycosphingolipid biosynthesis - lacto and neolacto series (18)
00603	Glycosphingolipid biosynthesis - globo and isoglobo series (10)
00604	Glycosphingolipid biosynthesis - ganglio series (13)
00511	Other glycan degradation (14)
Metabolism of cofactors and vitamins
00730	Thiamine metabolism (7)
00740	Riboflavin metabolism (7)
00750	Vitamin B6 metabolism (6)
00760	Nicotinate and nicotinamide metabolism (28)
00770	Pantothenate and CoA biosynthesis (13)
00780	Biotin metabolism (4)
00785	Lipoic acid metabolism (17)
00790	Folate biosynthesis (19)
00670	One carbon pool by folate (30)
00830	Retinol metabolism (27)
00860	Porphyrin metabolism (23)
00130	Ubiquinone and other terpenoid-quinone biosynthesis (13)
Metabolism of terpenoids and polyketides
00900	Terpenoid backbone biosynthesis (19)
00902	Monoterpenoid biosynthesis (1)
00909	Sesquiterpenoid and triterpenoid biosynthesis (2)
00904	Diterpenoid biosynthesis; Including: Gibberellin biosynthesis (1)
00906	Carotenoid biosynthesis (1)
00981	Insect hormone biosynthesis (4)
00908	Zeatin biosynthesis (1)
00903	Limonene degradation (1)
00907	Pinene, camphor and geraniol degradation (5)
01051	Biosynthesis of ansamycins (1)
Biosynthesis of other secondary metabolites
00940	Phenylpropanoid biosynthesis (3)
00945	Stilbenoid, diarylheptanoid and gingerol biosynthesis (2)
00941	Flavonoid biosynthesis (2)
00944	Flavone and flavonol biosynthesis (1)
00946	Degradation of flavonoids (1)
00901	Indole alkaloid biosynthesis (1)
00950	Isoquinoline alkaloid biosynthesis (10)
00960	Tropane, piperidine and pyridine alkaloid biosynthesis (4)
00232	Caffeine metabolism (3)
00965	Betalain biosynthesis (2)
00966	Glucosinolate biosynthesis (1)
00311	Penicillin and cephalosporin biosynthesis (1)
00261	Monobactam biosynthesis (1)
00521	Streptomycin biosynthesis (5)
00524	Neomycin, kanamycin and gentamicin biosynthesis (2)
00525	Acarbose and validamycin biosynthesis (1)
00401	Novobiocin biosynthesis (1)
00405	Phenazine biosynthesis (1)
00333	Prodigiosin biosynthesis (2)
00254	Aflatoxin biosynthesis (1)
00975	Biosynthesis of various siderophores (1)
00998	Biosynthesis of various antibiotics; Including: Kanosamine biosynthesis, Aurachin biosynthesis, Bacilysin biosynthesis, Puromycin biosynthesis, Dapdiamides biosynthesis, Fosfomycin biosynthesis, Cremeomycin biosynthesis, Fumagillin biosynthesis, Pentalenolactone biosynthesis, Terpentecin biosynthesis, Roseoflavin biosynthesis, Cycloserine biosynthesis (1)
00999	Biosynthesis of various plant secondary metabolites; Including: Crocin biosynthesis, Ginsenoside biosynthesis, Saponin adjuvant biosynthesis, Cannabidiol biosynthesis, Mugineic acid biosynthesis, Pentagalloylglucose biosynthesis, Benzoxazinoid biosynthesis, Gramine biosynthesis, Coumarin biosynthesis, Furanocoumarin biosynthesis, Hordatine biosynthesis, Podophyllotoxin biosynthesis (2)
Xenobiotics biodegradation and metabolism
00362	Benzoate degradation (5)
00627	Aminobenzoate degradation (6)
00364	Fluorobenzoate degradation (1)
00625	Chloroalkane and chloroalkene degradation (2)
00361	Chlorocyclohexane and chlorobenzene degradation (1)
00623	Toluene degradation (1)
00643	Styrene degradation (7)
00930	Caprolactam degradation (7)
00626	Naphthalene degradation (1)
00984	Steroid degradation (1)
00980	Metabolism of xenobiotics by cytochrome P450 (14)
00982	Drug metabolism - cytochrome P450 (11)
00983	Drug metabolism - other enzymes (27)
Genetic Information Processing
Transcription
03020	RNA polymerase (31)
03022	Basal transcription factors (29)
03040	Spliceosome (118)
Translation
03010	Ribosome (147)
00970	Aminoacyl-tRNA biosynthesis (29)
03013	Nucleocytoplasmic transport (86)
03015	mRNA surveillance pathway (57)
03008	Ribosome biogenesis in eukaryotes (64)
Folding, sorting and degradation
03060	Protein export (28)
04141	Protein processing in endoplasmic reticulum (121)
04130	SNARE interactions in vesicular transport (25)
04120	Ubiquitin mediated proteolysis (110)
04122	Sulfur relay system (10)
03050	Proteasome (43)
03018	RNA degradation (55)
Replication and repair
03030	DNA replication (32)
03410	Base excision repair (41)
03420	Nucleotide excision repair (49)
03430	Mismatch repair (19)
03440	Homologous recombination (37)
03450	Non-homologous end-joining (12)
03460	Fanconi anemia pathway (48)
Chromosome
03082	ATP-dependent chromatin remodeling (67)
03083	Polycomb repressive complex (60)
Information processing in viruses
03250	Viral life cycle - HIV-1 (38)
03260	Virion - Human immunodeficiency virus (2)
03271	Virion - Rotavirus (2)
03262	Virion - Coronavirus (1)
03264	Virion - Flavivirus and Alphavirus (2)
03265	Virion - Ebolavirus, Lyssavirus and Morbillivirus (5)
03273	Virion - Lassa virus and SFTS virus (6)
03272	Virion - Hepatitis viruses (19)
03266	Virion - Herpesvirus (7)
03268	Virion - Orthopoxvirus (1)
03267	Virion - Adenovirus (1)
Environmental Information Processing
Membrane transport
02010	ABC transporters (30)
03070	Bacterial secretion system (3)
Signal transduction
02020	Two-component system (9)
04010	MAPK signaling pathway (180)
04013	MAPK signaling pathway - fly (45)
04016	MAPK signaling pathway - plant (6)
04011	MAPK signaling pathway - yeast (16)
04012	ErbB signaling pathway (47)
04014	Ras signaling pathway (133)
04015	Rap1 signaling pathway (113)
04310	Wnt signaling pathway (100)
04330	Notch signaling pathway (29)
04340	Hedgehog signaling pathway (44)
04341	Hedgehog signaling pathway - fly (20)
04350	TGF-beta signaling pathway (77)
04390	Hippo signaling pathway (92)
04391	Hippo signaling pathway - fly (35)
04392	Hippo signaling pathway - multiple species (17)
04370	VEGF signaling pathway (27)
04371	Apelin signaling pathway (78)
04630	JAK-STAT signaling pathway (83)
04064	NF-kappa B signaling pathway (69)
04668	TNF signaling pathway (74)
04066	HIF-1 signaling pathway (57)
04068	FoxO signaling pathway (81)
04020	Calcium signaling pathway (148)
04070	Phosphatidylinositol signaling system (47)
04072	Phospholipase D signaling pathway (80)
04071	Sphingolipid signaling pathway (67)
04024	cAMP signaling pathway (135)
04022	cGMP-PKG signaling pathway (88)
04151	PI3K-Akt signaling pathway (191)
04152	AMPK signaling pathway (67)
04150	mTOR signaling pathway (100)
04075	Plant hormone signal transduction (2)
Signaling molecules and interaction
04080	Neuroactive ligand-receptor interaction (219)
04082	Neuroactive ligand signaling (113)
04081	Hormone signaling (137)
04060	Cytokine-cytokine receptor interaction (130)
04061	Viral protein interaction with cytokine and cytokine receptor (35)
04512	ECM-receptor interaction (48)
04514	Cell adhesion molecule (CAM) interaction (71)
04517	IgSF CAM signaling (158)
04518	Integrin signaling (79)
04519	Cadherin signaling (150)
Cellular Processes
Transport and catabolism
04144	Endocytosis (145)
04145	Phagosome (71)
04142	Lysosome biogenesis (183)
04146	Peroxisome (63)
04140	Autophagy - animal (114)
04138	Autophagy - yeast (52)
04136	Autophagy - other (20)
04137	Mitophagy - animal (72)
04139	Mitophagy - yeast (14)
04148	Efferocytosis (97)
Cell growth and death
04110	Cell cycle (115)
04111	Cell cycle - yeast (59)
04112	Cell cycle - Caulobacter (3)
04113	Meiosis - yeast (47)
04114	Oocyte meiosis (69)
04210	Apoptosis (86)
04214	Apoptosis - fly (34)
04215	Apoptosis - multiple species (22)
04216	Ferroptosis (28)
04217	Necroptosis (77)
04115	p53 signaling pathway (56)
04218	Cellular senescence (94)
Cellular community - eukaryotes
04510	Focal adhesion (109)
04520	Adherens junction (57)
04530	Tight junction (84)
04540	Gap junction (42)
04550	Signaling pathways regulating pluripotency of stem cells (91)
Cellular community - prokaryotes
02024	Quorum sensing (7)
02026	Biofilm formation - Escherichia coli (1)
Cell motility
04814	Motor proteins (94)
04820	Cytoskeleton in muscle cells (125)
04810	Regulation of actin cytoskeleton (132)
Organismal Systems
Immune system
04640	Hematopoietic cell lineage (46)
04610	Complement and coagulation cascades (50)
04611	Platelet activation (64)
04613	Neutrophil extracellular trap formation (56)
04620	Toll-like receptor signaling pathway (53)
04624	Toll and Imd signaling pathway (25)
04621	NOD-like receptor signaling pathway (91)
04622	RIG-I-like receptor signaling pathway (43)
04623	Cytosolic DNA-sensing pathway (43)
04625	C-type lectin receptor signaling pathway (58)
04650	Natural killer cell mediated cytotoxicity (45)
04612	Antigen processing and presentation (34)
04660	T cell receptor signaling pathway (67)
04658	Th1 and Th2 cell differentiation (50)
04659	Th17 cell differentiation (61)
04657	IL-17 signaling pathway (53)
04662	B cell receptor signaling pathway (42)
04664	Fc epsilon RI signaling pathway (28)
04666	Fc gamma R-mediated phagocytosis (43)
04670	Leukocyte transendothelial migration (60)
04672	Intestinal immune network for IgA production (19)
04062	Chemokine signaling pathway (80)
Endocrine system
04911	Insulin secretion (43)
04910	Insulin signaling pathway (69)
04922	Glucagon signaling pathway (46)
04923	Regulation of lipolysis in adipocytes (34)
04920	Adipocytokine signaling pathway (39)
03320	PPAR signaling pathway (40)
04929	GnRH secretion (31)
04912	GnRH signaling pathway (46)
04913	Ovarian steroidogenesis (27)
04915	Estrogen signaling pathway (58)
04914	Progesterone-mediated oocyte maturation (50)
04917	Prolactin signaling pathway (45)
04921	Oxytocin signaling pathway (78)
04926	Relaxin signaling pathway (68)
04935	Growth hormone synthesis, secretion and action (66)
04918	Thyroid hormone synthesis (39)
04919	Thyroid hormone signaling pathway (66)
04928	Parathyroid hormone synthesis, secretion and action (66)
04916	Melanogenesis (51)
04924	Renin secretion (39)
04614	Renin-angiotensin system (14)
04925	Aldosterone synthesis and secretion (44)
04927	Cortisol synthesis and secretion (38)
Circulatory system
04260	Cardiac muscle contraction (50)
04261	Adrenergic signaling in cardiomyocytes (74)
04270	Vascular smooth muscle contraction (59)
Digestive system
04970	Salivary secretion (34)
04971	Gastric acid secretion (30)
04972	Pancreatic secretion (44)
04976	Bile secretion (40)
04973	Carbohydrate digestion and absorption (14)
04974	Protein digestion and absorption (49)
04975	Fat digestion and absorption (22)
04979	Cholesterol metabolism (45)
04977	Vitamin digestion and absorption (19)
04981	Folate transport and metabolism (19)
04980	Cobalamin transport and metabolism (13)
04978	Mineral absorption (31)
Excretory system
04962	Vasopressin-regulated water reabsorption (29)
04960	Aldosterone-regulated sodium reabsorption (12)
04961	Endocrine and other factor-regulated calcium reabsorption (23)
04964	Proximal tubule bicarbonate reclamation (11)
04966	Collecting duct acid secretion (15)
Nervous system
04724	Glutamatergic synapse (66)
04727	GABAergic synapse (42)
04725	Cholinergic synapse (65)
04728	Dopaminergic synapse (60)
04726	Serotonergic synapse (57)
04720	Long-term potentiation (36)
04730	Long-term depression (29)
04723	Retrograde endocannabinoid signaling (85)
04721	Synaptic vesicle cycle (47)
04722	Neurotrophin signaling pathway (70)
Sensory system
04744	Phototransduction (13)
04745	Phototransduction - fly (11)
04740	Olfactory transduction (21)
04742	Taste transduction (23)
04750	Inflammatory mediator regulation of TRP channels (39)
Development and regeneration
04320	Dorso-ventral axis formation (13)
04360	Axon guidance (81)
04361	Axon regeneration (41)
04380	Osteoclast differentiation (77)
04382	Cornified envelope formation (50)
Aging
04211	Longevity regulating pathway (52)
04212	Longevity regulating pathway - worm (36)
04213	Longevity regulating pathway - multiple species (31)
Environmental adaptation
04710	Circadian rhythm (21)
04713	Circadian entrainment (55)
04711	Circadian rhythm - fly (8)
04712	Circadian rhythm - plant (3)
04714	Thermogenesis (151)
04626	Plant-pathogen interaction (9)
Diseases
Cancer: overview
05200	Pathways in cancer (306)
05202	Transcriptional misregulation in cancer (117)
05206	MicroRNAs in cancer (112)
05205	Proteoglycans in cancer (131)
05204	Chemical carcinogenesis - DNA adducts (14)
05207	Chemical carcinogenesis - receptor activation (89)
05208	Chemical carcinogenesis - reactive oxygen species (130)
05203	Viral carcinogenesis (107)
05230	Central carbon metabolism in cancer (35)
05231	Choline metabolism in cancer (44)
05235	PD-L1 expression and PD-1 checkpoint pathway in cancer (55)
Cancer: specific types
05210	Colorectal cancer (54)
05212	Pancreatic cancer (46)
05225	Hepatocellular carcinoma (88)
05226	Gastric cancer (80)
05214	Glioma (35)
05216	Thyroid cancer (23)
05221	Acute myeloid leukemia (34)
05220	Chronic myeloid leukemia (48)
05217	Basal cell carcinoma (43)
05218	Melanoma (35)
05211	Renal cell carcinoma (42)
05219	Bladder cancer (25)
05215	Prostate cancer (64)
05213	Endometrial cancer (32)
05224	Breast cancer (81)
05222	Small cell lung cancer (57)
05223	Non-small cell lung cancer (39)
Infectious disease: viral
05166	Human T-cell leukemia virus 1 infection (138)
05170	Human immunodeficiency virus 1 infection (129)
05161	Hepatitis B (101)
05160	Hepatitis C (74)
05171	Coronavirus disease - COVID-19 (153)
05164	Influenza A (82)
05162	Measles (78)
05168	Herpes simplex virus 1 infection (100)
05163	Human cytomegalovirus infection (131)
05167	Kaposi sarcoma-associated herpesvirus infection (103)
05169	Epstein-Barr virus infection (122)
05165	Human papillomavirus infection (182)
Infectious disease: bacterial
05110	Vibrio cholerae infection (30)
05120	Epithelial cell signaling in Helicobacter pylori infection (42)
05130	Pathogenic Escherichia coli infection (100)
05132	Salmonella infection (138)
05131	Shigellosis (133)
05135	Yersinia infection (88)
05133	Pertussis (39)
05134	Legionellosis (32)
05150	Staphylococcus aureus infection (25)
05152	Tuberculosis (87)
05100	Bacterial invasion of epithelial cells (47)
Infectious disease: parasitic
05146	Amoebiasis (50)
05144	Malaria (27)
05145	Toxoplasmosis (64)
05140	Leishmaniasis (42)
05142	Chagas disease (62)
05143	African trypanosomiasis (22)
Immune disease
05310	Asthma (9)
05322	Systemic lupus erythematosus (31)
05323	Rheumatoid arthritis (43)
05320	Autoimmune thyroid disease (18)
05321	Inflammatory bowel disease (36)
05330	Allograft rejection (14)
05332	Graft-versus-host disease (11)
05340	Primary immunodeficiency (25)
Neurodegenerative disease
05010	Alzheimer disease (259)
05012	Parkinson disease (176)
05014	Amyotrophic lateral sclerosis (243)
05016	Huntington disease (196)
05017	Spinocerebellar ataxia (102)
05020	Prion disease (174)
05022	Pathways of neurodegeneration - multiple diseases (307)
Substance dependence
05030	Cocaine addiction (34)
05031	Amphetamine addiction (34)
05032	Morphine addiction (41)
05033	Nicotine addiction (19)
05034	Alcoholism (71)
Cardiovascular disease
05417	Lipid and atherosclerosis (116)
05418	Fluid shear stress and atherosclerosis (75)
05410	Hypertrophic cardiomyopathy (69)
05412	Arrhythmogenic right ventricular cardiomyopathy (57)
05414	Dilated cardiomyopathy (72)
05415	Diabetic cardiomyopathy (119)
05416	Viral myocarditis (31)
Endocrine and metabolic disease
04930	Type II diabetes mellitus (24)
04940	Type I diabetes mellitus (19)
04950	Maturity onset diabetes of the young (19)
04936	Alcoholic liver disease (77)
04932	Non-alcoholic fatty liver disease (104)
04931	Insulin resistance (57)
04933	AGE-RAGE signaling pathway in diabetic complications (52)
04934	Cushing syndrome (92)
Drug resistance: antimicrobial
01503	Cationic antimicrobial peptide (CAMP) resistance (2)
Drug resistance: antineoplastic
01521	EGFR tyrosine kinase inhibitor resistance (44)
01524	Platinum drug resistance (37)
01523	Antifolate resistance (24)
01522	Endocrine resistance (55)
