# Supplementary material for: De novo Genome Assembly, Annotation, and Comparative Analysis of the Lined Sole Achirus lineatus as a Resource for Evolutionary and Environmental Genomics
Source: Mar Biotechnol (NY). 2026 Jun 30;28(4):112. doi: 10.1007/s10126-026-10665-8 (PMC13319265; doi:10.1007/s10126-026-10665-8)
Supplement: Supplementary file 5 — Supplementary Material 5 (XLSX 13.2 KB) [file 10126_2026_10665_MOESM5_ESM.xlsx]

## Sheet: Hoja1
Online Resource 5. Significant GO enrichment analysis for species-specific gene families in A. lineatus
GO ID	Count	Name	Namespace	p-value
GO:0016021	4	integral component of membrane	cellular_component	0
GO:0007165	13	signal transduction	biological_process	1.92032e-276
GO:0007601	12	visual perception	biological_process	2.19435e-127
GO:0006355	9	regulation of transcription, DNA-templated	biological_process	9.02676e-111
GO:0016055	2	Wnt signaling pathway	biological_process	7.18134e-105
GO:0006357	7	regulation of transcription from RNA polymerase II promoter	biological_process	1.25172e-85
GO:0016032	4	viral process	biological_process	4.76522e-78
GO:0007275	2	multicellular organismal development	biological_process	3.05536e-67
GO:0015031	2	protein transport	biological_process	1.95749e-66
GO:0045944	4	positive regulation of transcription from RNA polymerase II promoter	biological_process	1.8315e-50
GO:0034765	2	regulation of ion transmembrane transport	biological_process	3.88331e-35
GO:0005886	5	plasma membrane	cellular_component	2.46127e-26
GO:0005509	3	calcium ion binding	molecular_function	5.18958e-26
GO:0007605	8	sensory perception of sound	biological_process	1.5564e-24
GO:0006814	2	sodium ion transport	biological_process	8.38814e-24
GO:0006468	2	protein phosphorylation	biological_process	1.39055e-21
GO:0006979	2	response to oxidative stress	biological_process	4.68924e-20
GO:0006334	6	nucleosome assembly	biological_process	1.94199e-18
GO:0007179	3	transforming growth factor beta receptor signaling pathway	biological_process	3.98932e-18
GO:0007169	3	transmembrane receptor protein tyrosine kinase signaling pathway	biological_process	3.41419e-17
GO:0006805	2	xenobiotic metabolic process	biological_process	7.13781e-13
GO:0005212	2	structural constituent of eye lens	molecular_function	7.96541e-13
GO:0001756	3	somitogenesis	biological_process	1.46261e-12
GO:0071526	2	semaphorin-plexin signaling pathway	biological_process	9.41807e-11
GO:0005198	3	structural molecule activity	molecular_function	1.89764e-10
GO:0007156	25	homophilic cell adhesion via plasma membrane adhesion molecules	biological_process	7.22445e-10
GO:0033209	2	tumor necrosis factor-mediated signaling pathway	biological_process	2.53756e-09
GO:0021591	2	ventricular system development	biological_process	2.81909e-09
GO:0008360	2	regulation of cell shape	biological_process	4.76574e-09
GO:0050808	3	synapse organization	biological_process	5.68906e-09
GO:0032496	3	response to lipopolysaccharide	biological_process	8.54232e-09
GO:0019226	2	transmission of nerve impulse	biological_process	9.91033e-09
GO:0003774	2	motor activity	molecular_function	4.70105e-08
GO:0009636	2	response to toxic substance	biological_process	7.86862e-08
GO:0072659	2	protein localization to plasma membrane	biological_process	9.66355e-08
GO:0007155	13	cell adhesion	biological_process	2.3466e-07
GO:0031175	3	neuron projection development	biological_process	3.78785e-07
GO:0022857	2	transmembrane transporter activity	molecular_function	7.40309e-07
GO:0034446	5	substrate adhesion-dependent cell spreading	biological_process	3.4274e-06
GO:0043087	2	regulation of GTPase activity	biological_process	8.10476e-06
GO:0009966	2	regulation of signal transduction	biological_process	1.20039e-05
GO:0051932	2	synaptic transmission, GABAergic	biological_process	1.6096e-05
GO:0008104	2	protein localization	biological_process	1.95605e-05
GO:0002040	3	sprouting angiogenesis	biological_process	2.30287e-05
GO:2000300	2	regulation of synaptic vesicle exocytosis	biological_process	2.61795e-05
GO:0051924	2	regulation of calcium ion transport	biological_process	5.66209e-05
GO:0007586	2	digestion	biological_process	9.12788e-05
GO:0016082	3	synaptic vesicle priming	biological_process	0.00024322
GO:0007416	15	synapse assembly	biological_process	0.000274619
GO:0002009	10	morphogenesis of an epithelium	biological_process	0.00226598
GO:0045666	5	positive regulation of neuron differentiation	biological_process	0.00248577
GO:0006493	2	protein O-linked glycosylation	biological_process	0.00272256
GO:0070507	3	regulation of microtubule cytoskeleton organization	biological_process	0.00311271
GO:0002250	2	adaptive immune response	biological_process	0.00385752
GO:1902287	3	semaphorin-plexin signaling pathway involved in axon guidance	biological_process	0.00396394
GO:0035249	13	synaptic transmission, glutamatergic	biological_process	0.00806971
GO:0003091	2	renal water homeostasis	biological_process	0.00829864
GO:0007288	2	sperm axoneme assembly	biological_process	0.00980174
GO:0070534	2	protein K63-linked ubiquitination	biological_process	0.0106465
GO:0007158	4	neuron cell-cell adhesion	biological_process	0.0168207
GO:0045727	2	positive regulation of translation	biological_process	0.0187739
GO:0030334	3	regulation of cell migration	biological_process	0.0210988
GO:0071625	8	vocalization behavior	biological_process	0.0224723
GO:0001964	2	startle response	biological_process	0.023779
